# Supplementary material for: miR156-SPL modules regulate induction of somatic embryogenesis in citrus callus
Source: J Exp Bot. 2018 Apr 5;69(12):2979–93. doi: 10.1093/jxb/ery132 (PMC5972587; doi:10.1093/jxb/ery132)
Supplement: Supplementary Table S4 [file ery132_suppl_supplementary-table-s4.xlsx]

## Sheet: A
Table S4. Identification of enriched GO terms (biological process) of differentially expressed genes (DEGs) between miR156 overexpression callus lines (OE) and wild type. (A) Enriched GO terms among genes upregulated in OE at 40 DAI; (B) Enriched GO terms among genes upregulated in OE at 60 DAI; (C) Enriched GO terms among genes downregulated in OE at 40 DAI; (D) Enriched GO terms among genes dow…
GO_acc	term_type	Term	queryitem	querytotal	bgitem	bgtotal	pvalue	FDR	entries
GO:0050896	P	response to stimulus	608	1511	6292	28397	6.3e-53	4.6e-49	// AT5G49730 // AT1G06620 // AT4G15560 // AT3G47950 // AT4G11660 // AT1G74520 // AT1G76490 // AT3G08720 // AT2G46970 // AT4G33000 // AT1G80920 // AT5G40470 // AT1G18740 // AT3G18040 // AT1G23740 // AT4G25290 // AT4G18020 // AT5G48930 // AT2G38940 // AT1G08630 // AT4G31750 // AT1G19220 // AT5G51545 // AT1G46768 // AT2G35940 // AT3G45300 // AT1G76150 // AT1G25450 // AT5G48300 // AT2G32080 // AT1G53…
GO:0042221	P	response to chemical stimulus	437	1511	3978	28397	7.4e-48	2.7e-44	// AT1G06620 // AT4G11660 // AT2G27310 // AT3G08720 // AT1G01260 // AT1G18740 // AT3G18040 // AT4G18020 // AT2G38940 // AT1G08630 // AT1G19220 // AT1G46768 // AT2G35940 // AT3G45300 // AT1G76150 // AT5G48300 // AT2G32080 // AT2G26740 // AT1G56290 // AT4G31940 // AT1G27330 // AT2G40000 // AT3G13550 // AT1G18100 // AT4G26850 // AT4G37870 // AT5G21170 // AT1G05260 // AT3G57530 // AT1G66330 // AT1G78…
GO:0010033	P	response to organic substance	322	1511	2754	28397	1.4e-38	3.3e-35	// AT5G49520 // AT4G09600 // AT1G06620 // AT1G80840 // AT1G32130 // AT4G11660 // AT1G74520 // AT2G43790 // AT3G61220 // AT3G47730 // AT4G33950 // AT3G16785 // AT4G03280 // AT2G30020 // AT3G56310 // AT5G24530 // AT2G20370 // AT5G50720 // AT2G36270 // AT4G21960 // AT1G69040 // AT1G18740 // AT2G24370 // AT4G18020 // AT4G35770 // AT2G38940 // AT2G36830 // AT1G08630 // AT4G15910 // AT1G68300 // AT5G42…
GO:0006950	P	response to stress	413	1511	4089	28397	1e-36	1.9e-33	// AT4G12560 // AT1G06620 // AT3G47950 // AT4G11660 // AT2G27310 // AT1G76490 // AT4G33000 // AT5G40470 // AT1G18740 // AT1G23740 // AT4G25290 // AT5G48930 // AT4G31750 // AT5G51545 // AT1G46768 // AT2G35940 // AT1G76150 // AT1G25450 // AT3G06490 // AT2G32080 // AT2G26740 // AT3G02990 // AT1G56290 // AT1G27330 // AT3G13550 // AT4G26850 // AT4G37870 // AT3G13320 // AT1G05260 // AT1G66330 // AT1G78…
GO:0009628	P	response to abiotic stimulus	301	1511	2635	28397	3.5e-34	5.1e-31	// AT4G31500 // AT5G49730 // AT1G06620 // AT3G60530 // AT3G47950 // AT4G11660 // AT1G74520 // AT1G76490 // AT3G61220 // AT1G64660 // AT2G46970 // AT3G16785 // AT4G33000 // AT4G26740 // AT5G02750 // AT1G80920 // AT4G15560 // AT5G50720 // AT2G36270 // AT4G21960 // AT1G08830 // AT1G18740 // AT2G47900 // AT1G23740 // AT4G35770 // AT5G62790 // AT1G69600 // AT4G15910 // AT3G12490 // AT5G35840 // AT2G40…
GO:0009743	P	response to carbohydrate stimulus	134	1511	812	28397	1.4e-27	1.7e-24	// AT5G49520 // AT1G80840 // AT4G11660 // AT1G79040 // AT2G43790 // AT3G61220 // AT5G24530 // AT2G36270 // AT1G08830 // AT1G18740 // AT2G17220 // AT4G35770 // AT1G08630 // AT2G32190 // AT3G22840 // AT2G35940 // AT5G60600 // AT5G54080 // AT3G45300 // AT4G23810 // AT1G29920 // AT5G05190 // AT5G48300 // AT2G32080 // AT5G20250 // AT3G06850 // AT3G45040 // AT1G56290 // AT1G20823 // AT1G20340 // AT3G13…
GO:0009719	P	response to endogenous stimulus	202	1511	1615	28397	6.6e-27	6.9e-24	// AT4G09600 // AT3G14050 // AT1G06620 // AT1G80840 // AT1G32130 // AT1G74520 // AT2G43790 // AT3G08720 // AT4G03280 // AT1G01260 // AT3G56310 // AT5G24530 // AT5G50720 // AT2G36270 // AT1G05510 // AT1G69040 // AT4G18020 // AT4G35770 // AT2G38940 // AT4G15910 // AT1G19220 // AT1G17010 // AT1G58200 // AT5G13930 // AT2G35940 // AT5G60600 // AT4G23810 // AT5G60660 // AT3G06490 // AT1G50420 // AT5G25…
GO:0070887	P	cellular response to chemical stimulus	185	1511	1417	28397	1.4e-26	1.3e-23	// AT1G33240 // AT5G65210 // AT1G06620 // AT1G80840 // AT1G32130 // AT2G43790 // AT1G64660 // AT4G03280 // AT3G56310 // AT5G24530 // AT2G20370 // AT2G36270 // AT1G08830 // AT2G17220 // AT4G18020 // AT5G62790 // AT3G12500 // AT5G42820 // AT1G17010 // AT3G18040 // AT2G35940 // AT5G40780 // AT5G60600 // AT4G23810 // AT3G06490 // AT5G18100 // AT3G28340 // AT3G45040 // AT3G51890 // AT5G44080 // AT1G56…
GO:0051716	P	cellular response to stimulus	255	1511	2355	28397	1.6e-25	1.3e-22	// AT4G31500 // AT1G33240 // AT1G06620 // AT1G80840 // AT1G32130 // AT2G43790 // AT1G72200 // AT1G64660 // AT2G46970 // AT3G09830 // AT4G03280 // AT3G56310 // AT5G24530 // AT2G20370 // AT2G36270 // AT1G08830 // AT1G18740 // AT2G47900 // AT4G25290 // AT4G18020 // AT4G37870 // AT5G48930 // AT3G12500 // AT5G35840 // AT5G42820 // AT1G17010 // AT3G18040 // AT3G18280 // AT2G35940 // AT5G40780 // AT5G60…
GO:0008152	P	metabolic process	930	1511	13633	28397	5e-25	3.6e-22	// AT5G49730 // AT1G06620 // AT4G15560 // AT2G39020 // AT4G11660 // AT4G08250 // AT1G76490 // AT5G18110 // AT2G46970 // AT1G19000 // AT4G33000 // AT4G24270 // AT1G76880 // AT1G80920 // AT1G28520 // AT2G34630 // AT3G47950 // AT1G18740 // AT5G66450 // AT1G23740 // AT4G25290 // AT1G03160 // AT4G21920 // AT5G48930 // AT2G18280 // AT1G08630 // AT4G31750 // AT1G19220 // AT3G18930 // AT5G51545 // AT2G28…
GO:0071495	P	cellular response to endogenous stimulus	127	1511	815	28397	3.4e-24	2.3e-21	// AT1G06620 // AT1G80840 // AT1G32130 // AT2G43790 // AT4G03280 // AT3G56310 // AT5G24530 // AT2G36270 // AT4G18020 // AT1G17010 // AT2G35940 // AT5G60600 // AT4G23810 // AT3G06490 // AT3G28340 // AT3G14050 // AT1G32230 // AT5G22000 // AT3G07310 // AT1G15670 // AT2G17650 // AT1G05575 // AT5G17300 // AT2G30040 // AT1G01360 // AT5G64750 // AT3G17860 // AT3G59940 // AT3G16640 // AT1G78600 // AT1G27…
GO:0006952	P	defense response	194	1511	1653	28397	7.1e-23	4.3e-20	// AT5G49520 // AT4G31500 // AT1G80840 // AT1G32130 // AT4G12560 // AT5G04720 // AT1G74520 // AT2G43790 // AT3G61220 // AT1G12663 // AT3G09830 // AT4G03280 // AT5G40470 // AT5G24530 // AT5G51545 // AT5G42050 // AT1G08830 // AT1G18740 // AT2G17220 // AT1G23740 // AT5G48930 // AT3G12500 // AT5G43580 // AT4G31750 // AT5G17680 // AT2G47730 // AT3G18280 // AT2G35940 // AT5G40780 // AT5G60600 // AT4G23…
GO:0071310	P	cellular response to organic substance	160	1511	1234	28397	9.8e-23	5.5e-20	// AT5G65210 // AT1G06620 // AT1G80840 // AT1G32130 // AT2G43790 // AT4G03280 // AT3G56310 // AT5G24530 // AT2G20370 // AT2G36270 // AT1G08830 // AT2G17220 // AT4G18020 // AT1G17010 // AT2G35940 // AT5G40780 // AT5G60600 // AT4G23810 // AT3G06490 // AT3G28340 // AT3G45040 // AT3G51890 // AT5G44080 // AT1G56290 // AT3G14050 // AT1G32230 // AT5G22000 // AT3G07310 // AT1G15670 // AT2G17650 // AT1G05…
GO:0044283	P	small molecule biosynthetic process	209	1511	1865	28397	2e-22	1e-19	// AT4G31500 // AT3G14050 // AT4G15560 // AT1G32130 // AT1G79040 // AT1G76490 // AT3G61220 // AT3G09830 // AT4G26740 // AT1G80840 // AT5G24530 // AT2G36270 // AT1G08830 // AT1G18740 // AT2G17220 // AT1G23740 // AT1G03160 // AT5G48930 // AT1G18500 // AT5G13760 // AT1G17010 // AT3G18280 // AT5G13930 // AT2G35940 // AT5G60600 // AT4G36670 // AT4G23810 // AT4G30950 // AT1G25450 // AT5G17230 // AT3G06…
GO:0007242	P	intracellular signaling cascade	160	1511	1252	28397	3.6e-22	1.8e-19	// AT5G65210 // AT1G06620 // AT1G80840 // AT1G32130 // AT2G43790 // AT2G46970 // AT4G33000 // AT4G03280 // AT3G56310 // AT5G24530 // AT2G20370 // AT2G36270 // AT2G17220 // AT4G18020 // AT5G35840 // AT1G17010 // AT2G35940 // AT5G60600 // AT4G23810 // AT3G06490 // AT3G28340 // AT3G45040 // AT1G56290 // AT3G14050 // AT1G32230 // AT5G22000 // AT3G07310 // AT1G15670 // AT2G17650 // AT1G05575 // AT5G17…
GO:0009755	P	hormone-mediated signaling pathway	102	1511	600	28397	5.1e-22	2.3e-19	// AT1G80840 // AT1G32130 // AT2G43790 // AT3G56310 // AT2G36270 // AT4G18020 // AT1G17010 // AT2G35940 // AT3G06490 // AT3G28340 // AT3G14050 // AT1G32230 // AT5G22000 // AT3G07310 // AT1G15670 // AT2G17650 // AT1G05575 // AT5G17300 // AT2G30040 // AT1G01360 // AT5G64750 // AT3G59940 // AT3G16640 // AT4G35390 // AT1G27320 // AT2G33150 // AT2G27310 // AT4G33950 // AT5G66730 // AT5G42050 // AT4G27…
GO:0051707	P	response to other organism	171	1511	1421	28397	3.5e-21	1.5e-18	// AT5G49520 // AT4G31500 // AT1G80840 // AT1G32130 // AT2G43790 // AT3G09830 // AT4G03280 // AT1G28520 // AT5G24530 // AT5G42050 // AT1G08830 // AT2G47900 // AT1G09970 // AT3G12500 // AT5G43580 // AT4G31750 // AT1G68300 // AT3G16770 // AT2G47730 // AT2G35940 // AT5G60600 // AT4G23810 // AT5G05190 // AT5G61410 // AT1G70530 // AT3G06490 // AT5G57110 // AT5G47070 // AT1G53320 // AT2G24370 // AT4G02…
GO:0009737	P	response to abscisic acid stimulus	102	1511	621	28397	4.7e-21	1.8e-18	// AT1G80840 // AT1G74520 // AT2G43790 // AT5G50720 // AT2G36270 // AT2G38940 // AT4G15910 // AT2G35940 // AT5G60660 // AT3G06490 // AT5G25610 // AT3G28340 // AT1G18100 // AT1G01470 // AT1G54100 // AT1G32230 // AT5G14920 // AT5G62470 // AT5G59310 // AT3G63210 // AT1G05575 // AT5G17300 // AT2G30040 // AT1G01360 // AT5G64750 // AT1G27320 // AT2G33150 // AT2G27310 // AT4G33950 // AT5G42050 // AT4G27…
GO:0009725	P	response to hormone stimulus	167	1511	1375	28397	4.6e-21	1.8e-18	// AT4G09600 // AT3G14050 // AT1G80840 // AT1G32130 // AT1G74520 // AT2G43790 // AT3G08720 // AT3G56310 // AT5G50720 // AT2G36270 // AT1G69040 // AT4G18020 // AT2G38940 // AT4G15910 // AT1G19220 // AT1G17010 // AT5G13930 // AT2G35940 // AT5G60660 // AT3G06490 // AT1G50420 // AT5G25610 // AT3G28340 // AT2G26740 // AT1G59950 // AT1G18100 // AT3G48890 // AT5G14920 // AT1G56600 // AT1G32230 // AT5G60…
GO:0009607	P	response to biotic stimulus	191	1511	1687	28397	6.2e-21	2.3e-18	// AT5G49520 // AT4G31500 // AT1G80840 // AT1G32130 // AT2G43790 // AT4G33950 // AT3G09830 // AT4G03280 // AT1G28520 // AT5G24530 // AT5G42050 // AT1G08830 // AT2G47900 // AT1G23740 // AT3G12500 // AT5G43580 // AT4G31750 // AT1G68300 // AT3G16770 // AT2G47730 // AT2G35940 // AT5G60600 // AT1G76150 // AT4G23810 // AT4G36010 // AT5G05190 // AT5G61410 // AT1G70530 // AT3G06490 // AT3G58750 // AT5G57…
GO:0032870	P	cellular response to hormone stimulus	103	1511	641	28397	1.2e-20	4.2e-18	// AT1G80840 // AT1G32130 // AT2G43790 // AT3G56310 // AT2G36270 // AT4G18020 // AT1G17010 // AT2G35940 // AT3G06490 // AT3G28340 // AT3G14050 // AT1G32230 // AT5G22000 // AT3G07310 // AT1G15670 // AT2G17650 // AT1G05575 // AT5G17300 // AT2G30040 // AT1G01360 // AT5G64750 // AT3G59940 // AT3G16640 // AT4G35390 // AT1G27320 // AT2G33150 // AT2G27310 // AT4G33950 // AT5G66730 // AT5G42050 // AT4G27…
GO:0019748	P	secondary metabolic process	155	1511	1247	28397	1.9e-20	6.4e-18	// AT4G31500 // AT4G15560 // AT4G10490 // AT1G76490 // AT3G61220 // AT3G47730 // AT1G14150 // AT1G78440 // AT3G03990 // AT5G24530 // AT2G36270 // AT1G18740 // AT1G23740 // AT5G48930 // AT1G17010 // AT2G47730 // AT3G18280 // AT2G21490 // AT2G35940 // AT5G60600 // AT2G43790 // AT4G10020 // AT1G76150 // AT4G30950 // AT5G17230 // AT3G06490 // AT4G35760 // AT2G02400 // AT2G29420 // AT2G29630 // AT3G29…
GO:0042180	P	cellular ketone metabolic process	221	1511	2123	28397	4.1e-20	1.3e-17	// AT4G31500 // AT3G14050 // AT1G64660 // AT4G15560 // AT1G32130 // AT1G30110 // AT1G79040 // AT3G09830 // AT5G35790 // AT3G10870 // AT1G01260 // AT1G78440 // AT3G56310 // AT5G24530 // AT2G34630 // AT2G36270 // AT1G69040 // AT2G17220 // AT1G23740 // AT5G62790 // AT1G08630 // AT1G18500 // AT2G33150 // AT4G34350 // AT5G13760 // AT1G17010 // AT1G60000 // AT1G58200 // AT5G13930 // AT2G35940 // AT5G60…
GO:0006082	P	organic acid metabolic process	218	1511	2105	28397	1.3e-19	4.1e-17	// AT4G31500 // AT1G30110 // AT1G64660 // AT4G15560 // AT1G32130 // AT1G79040 // AT3G09830 // AT5G35790 // AT3G10870 // AT1G01260 // AT1G78440 // AT3G56310 // AT5G24530 // AT2G36270 // AT1G69040 // AT2G17220 // AT1G23740 // AT5G62790 // AT1G08630 // AT1G18500 // AT2G33150 // AT4G34350 // AT5G13760 // AT1G17010 // AT1G60000 // AT1G58200 // AT2G35940 // AT5G60600 // AT5G54080 // AT3G45300 // AT1G76…
GO:0009987	P	cellular process	945	1511	14419	28397	1.9e-19	5.6e-17	// AT2G17220 // AT1G06620 // AT4G15560 // AT3G47950 // AT4G11660 // AT4G08250 // AT1G76490 // AT5G18110 // AT2G46970 // AT4G33000 // AT4G24270 // AT1G76880 // AT1G80920 // AT1G28520 // AT2G34630 // AT4G29090 // AT1G18740 // AT5G66450 // AT1G23740 // AT4G25290 // AT1G03160 // AT4G21920 // AT5G48930 // AT2G38940 // AT1G08630 // AT4G31750 // AT1G19220 // AT3G18930 // AT5G51545 // AT2G28120 // AT2G41…
GO:0043436	P	oxoacid metabolic process	217	1511	2103	28397	2.4e-19	6.6e-17	// AT4G31500 // AT1G30110 // AT1G64660 // AT4G15560 // AT1G32130 // AT1G79040 // AT3G09830 // AT5G35790 // AT3G10870 // AT1G01260 // AT1G78440 // AT3G56310 // AT5G24530 // AT2G36270 // AT1G69040 // AT2G17220 // AT1G23740 // AT5G62790 // AT1G08630 // AT1G18500 // AT2G33150 // AT4G34350 // AT5G13760 // AT1G17010 // AT1G60000 // AT1G58200 // AT2G35940 // AT5G60600 // AT5G54080 // AT3G45300 // AT1G76…
GO:0019752	P	carboxylic acid metabolic process	217	1511	2103	28397	2.4e-19	6.6e-17	// AT4G31500 // AT1G30110 // AT1G64660 // AT4G15560 // AT1G32130 // AT1G79040 // AT3G09830 // AT5G35790 // AT3G10870 // AT1G01260 // AT1G78440 // AT3G56310 // AT5G24530 // AT2G36270 // AT1G69040 // AT2G17220 // AT1G23740 // AT5G62790 // AT1G08630 // AT1G18500 // AT2G33150 // AT4G34350 // AT5G13760 // AT1G17010 // AT1G60000 // AT1G58200 // AT2G35940 // AT5G60600 // AT5G54080 // AT3G45300 // AT1G76…
GO:0044237	P	cellular metabolic process	788	1511	11509	28397	4.6e-19	1.2e-16	// AT2G17220 // AT4G15560 // AT3G47950 // AT4G11660 // AT4G08250 // AT1G76490 // AT5G18110 // AT2G46970 // AT4G24270 // AT1G76880 // AT1G80920 // AT1G28520 // AT2G34630 // AT4G29090 // AT1G18740 // AT5G66450 // AT1G23740 // AT4G25290 // AT1G03160 // AT4G21920 // AT5G48930 // AT1G08630 // AT4G31750 // AT1G19220 // AT3G18930 // AT5G51545 // AT2G28120 // AT2G41050 // AT3G15840 // AT2G35940 // AT5G05…
GO:0023052	P	signaling	235	1511	2376	28397	7.1e-19	1.8e-16	// AT1G33240 // AT5G65210 // AT1G06620 // AT1G80840 // AT1G32130 // AT3G02130 // AT2G43790 // AT1G72200 // AT1G64660 // AT2G46970 // AT4G33000 // AT4G03280 // AT3G56310 // AT5G24530 // AT2G20370 // AT2G36270 // AT2G17220 // AT4G18020 // AT1G65790 // AT5G17680 // AT5G35840 // AT5G42820 // AT1G17010 // AT3G18040 // AT2G35940 // AT5G40780 // AT5G60600 // AT4G23810 // AT1G49750 // AT5G60660 // AT3G06…
GO:0006970	P	response to osmotic stress	117	1511	842	28397	7.6e-19	1.8e-16	// AT3G14050 // AT1G06620 // AT3G47950 // AT1G74520 // AT1G76490 // AT5G58003 // AT4G33000 // AT5G50720 // AT2G36270 // AT1G08830 // AT2G47900 // AT3G12490 // AT2G47730 // AT1G58200 // AT2G35940 // AT2G43790 // AT3G06490 // AT5G18100 // AT2G32080 // AT5G25610 // AT5G24090 // AT5G14920 // AT5G39510 // AT1G56600 // AT1G32230 // AT5G60360 // AT2G16720 // AT5G62470 // AT5G59310 // AT1G11840 // AT1G05…
GO:0006725	P	cellular aromatic compound metabolic process	132	1511	1022	28397	9.7e-19	2.3e-16	// AT4G31500 // AT4G15560 // AT1G32130 // AT5G04720 // AT1G76490 // AT3G61220 // AT3G09830 // AT3G08010 // AT3G10870 // AT1G80840 // AT5G24530 // AT1G18740 // AT2G17220 // AT1G23740 // AT1G03160 // AT5G48930 // AT1G17010 // AT3G18280 // AT2G35940 // AT5G60600 // AT2G43790 // AT4G36670 // AT4G23810 // AT4G30950 // AT1G59580 // AT5G47070 // AT3G23820 // AT3G45040 // AT1G19110 // AT4G37890 // AT3G48…
GO:0044281	P	small molecule metabolic process	347	1511	4065	28397	2.1e-18	4.8e-16	// AT4G15560 // AT3G47950 // AT1G79040 // AT1G76490 // AT1G01260 // AT2G34630 // AT1G18740 // AT5G66450 // AT1G23740 // AT1G03160 // AT5G48930 // AT1G08630 // AT3G18930 // AT2G41050 // AT2G35940 // AT5G05570 // AT3G45300 // AT4G10960 // AT1G25450 // AT5G48300 // AT3G23820 // AT4G26850 // AT1G05940 // AT4G37870 // AT3G10850 // AT3G57530 // AT2G23390 // AT3G22440 // AT1G11530 // AT1G78600 // AT4G39…
GO:0009415	P	response to water	77	1511	424	28397	2.6e-18	5.6e-16	// AT1G33240 // AT5G62470 // AT1G06620 // AT1G69600 // AT4G17500 // AT2G38470 // AT3G19290 // AT1G74520 // AT1G16540 // AT1G05260 // AT1G64660 // AT4G12250 // AT2G01830 // AT3G63010 // AT2G44840 // AT3G05700 // AT3G55530 // AT5G50720 // AT2G37040 // AT3G16640 // AT1G27320 // AT1G27730 // AT4G08920 // AT1G56600 // AT5G67300 // AT1G32640 // AT2G27310 // AT4G15910 // AT3G12490 // AT2G36270 // AT4G27…
GO:0065007	P	biological regulation	481	1511	6222	28397	2.9e-18	6.2e-16	// AT4G12560 // AT1G06620 // AT4G15560 // AT3G47950 // AT4G11660 // AT4G08250 // AT1G76490 // AT2G46970 // AT4G33000 // AT1G76880 // AT1G01260 // AT5G40470 // AT1G18740 // AT3G18040 // AT1G23740 // AT1G03160 // AT5G48930 // AT1G19220 // AT5G51545 // AT1G46768 // AT2G35940 // AT5G23280 // AT5G48300 // AT1G69490 // AT2G32080 // AT1G53320 // AT3G23820 // AT3G02990 // AT1G56290 // AT4G36900 // AT3G13…
GO:0045087	P	innate immune response	123	1511	930	28397	3.1e-18	6.4e-16	// AT5G49520 // AT4G31500 // AT1G80840 // AT1G32130 // AT2G43790 // AT3G09830 // AT5G24530 // AT5G42050 // AT1G18740 // AT2G17220 // AT5G48930 // AT3G18280 // AT2G35940 // AT5G40780 // AT5G60600 // AT4G23810 // AT5G05190 // AT1G70530 // AT1G59580 // AT5G47070 // AT3G45040 // AT4G02530 // AT3G13790 // AT1G32230 // AT5G22000 // AT1G44350 // AT3G55830 // AT4G37870 // AT3G13320 // AT5G04720 // AT1G05…
GO:0050789	P	regulation of biological process	419	1511	5235	28397	6.2e-18	1.3e-15	// AT4G12560 // AT1G06620 // AT4G15560 // AT3G47950 // AT4G11660 // AT2G27310 // AT1G76490 // AT2G46970 // AT4G33000 // AT1G76880 // AT1G01260 // AT5G40470 // AT1G18740 // AT3G18040 // AT1G23740 // AT1G03160 // AT5G48930 // AT1G19220 // AT5G51545 // AT1G46768 // AT2G35940 // AT5G23280 // AT5G48300 // AT1G69490 // AT1G53320 // AT3G02990 // AT1G56290 // AT4G36900 // AT3G13550 // AT1G18100 // AT5G58…
GO:0007165	P	signal transduction	180	1511	1670	28397	9.2e-18	1.8e-15	// AT5G65210 // AT1G06620 // AT1G80840 // AT1G32130 // AT2G43790 // AT2G46970 // AT4G33000 // AT4G03280 // AT3G56310 // AT5G24530 // AT2G20370 // AT2G36270 // AT2G17220 // AT4G18020 // AT5G17680 // AT5G35840 // AT1G17010 // AT3G18040 // AT2G35940 // AT5G60600 // AT4G23810 // AT3G06490 // AT5G36930 // AT3G28340 // AT3G45040 // AT1G56290 // AT3G58760 // AT1G58190 // AT3G14050 // AT1G32230 // AT2G44…
GO:0009414	P	response to water deprivation	75	1511	416	28397	1e-17	1.9e-15	// AT1G33240 // AT5G62470 // AT1G06620 // AT1G69600 // AT4G17500 // AT2G38470 // AT3G19290 // AT1G74520 // AT1G16540 // AT1G05260 // AT1G64660 // AT4G12250 // AT2G01830 // AT3G63010 // AT2G44840 // AT3G05700 // AT3G55530 // AT5G50720 // AT2G37040 // AT3G16640 // AT1G27320 // AT1G27730 // AT4G08920 // AT1G56600 // AT5G67300 // AT1G32640 // AT2G27310 // AT4G15910 // AT3G12490 // AT2G36270 // AT4G27…
GO:0002376	P	immune system process	125	1511	984	28397	2.8e-17	5e-15	// AT5G49520 // AT4G31500 // AT1G80840 // AT1G32130 // AT2G43790 // AT3G09830 // AT5G24530 // AT5G42050 // AT1G18740 // AT2G17220 // AT5G48930 // AT3G18280 // AT2G35940 // AT5G40780 // AT5G60600 // AT4G23810 // AT5G05190 // AT1G70530 // AT1G59580 // AT5G47070 // AT3G45040 // AT4G02530 // AT3G13790 // AT1G32230 // AT5G22000 // AT1G44350 // AT3G55830 // AT4G37870 // AT3G13320 // AT5G04720 // AT1G05…
GO:0006955	P	immune response	125	1511	984	28397	2.8e-17	5e-15	// AT5G49520 // AT4G31500 // AT1G80840 // AT1G32130 // AT2G43790 // AT3G09830 // AT5G24530 // AT5G42050 // AT1G18740 // AT2G17220 // AT5G48930 // AT3G18280 // AT2G35940 // AT5G40780 // AT5G60600 // AT4G23810 // AT5G05190 // AT1G70530 // AT1G59580 // AT5G47070 // AT3G45040 // AT4G02530 // AT3G13790 // AT1G32230 // AT5G22000 // AT1G44350 // AT3G55830 // AT4G37870 // AT3G13320 // AT5G04720 // AT1G05…
GO:0051704	P	multi-organism process	189	1511	1820	28397	4.1e-17	7.2e-15	// AT5G49520 // AT4G31500 // AT1G80840 // AT1G32130 // AT1G68300 // AT3G02130 // AT2G43790 // AT3G09830 // AT4G03280 // AT1G28520 // AT5G24530 // AT5G42050 // AT1G08830 // AT2G47900 // AT1G23740 // AT3G12500 // AT5G43580 // AT4G31750 // AT1G25390 // AT3G16770 // AT2G47730 // AT2G35940 // AT5G60600 // AT4G23810 // AT4G36010 // AT5G05190 // AT5G61410 // AT1G70530 // AT1G24620 // AT3G06490 // AT2G19…
GO:0048583	P	regulation of response to stimulus	97	1511	667	28397	6.2e-17	1.1e-14	// AT4G12560 // AT1G80840 // AT2G43790 // AT3G09830 // AT5G66730 // AT5G40470 // AT5G24530 // AT5G42050 // AT1G18740 // AT2G17220 // AT5G48930 // AT3G18280 // AT2G35940 // AT5G20900 // AT5G60600 // AT4G23810 // AT1G70530 // AT1G59580 // AT3G45040 // AT3G13550 // AT1G32230 // AT1G15670 // AT1G44350 // AT3G13320 // AT5G04720 // AT1G06680 // AT5G35735 // AT5G64750 // AT1G28520 // AT3G17860 // AT3G59…
GO:0009651	P	response to salt stress	107	1511	788	28397	1.1e-16	1.8e-14	// AT3G14050 // AT1G06620 // AT3G47950 // AT1G74520 // AT1G76490 // AT5G58003 // AT4G33000 // AT5G50720 // AT2G36270 // AT1G08830 // AT2G47900 // AT2G47730 // AT2G35940 // AT2G43790 // AT3G06490 // AT5G18100 // AT2G32080 // AT5G25610 // AT5G24090 // AT5G14920 // AT5G39510 // AT1G56600 // AT1G32230 // AT5G60360 // AT5G62470 // AT5G59310 // AT1G11840 // AT1G05260 // AT5G18170 // AT1G27320 // AT1G03…
GO:0050794	P	regulation of cellular process	373	1511	4595	28397	1.3e-16	2.1e-14	// AT1G06620 // AT4G15560 // AT3G47950 // AT4G11660 // AT2G27310 // AT1G76490 // AT2G46970 // AT4G33000 // AT1G76880 // AT1G01260 // AT1G28520 // AT1G18740 // AT5G56260 // AT1G03160 // AT5G48930 // AT1G19220 // AT1G08860 // AT1G46768 // AT2G35940 // AT5G23280 // AT3G06490 // AT1G69490 // AT1G53320 // AT3G02990 // AT1G56290 // AT4G36900 // AT3G13550 // AT5G58800 // AT2G02710 // AT3G13320 // AT4G00…
GO:0034641	P	cellular nitrogen compound metabolic process	153	1511	1373	28397	2.6e-16	4.2e-14	// AT4G31500 // AT1G30110 // AT1G64660 // AT4G15560 // AT1G79040 // AT2G43790 // AT1G14150 // AT3G09830 // AT1G69040 // AT1G23740 // AT1G03160 // AT5G62790 // AT1G08630 // AT1G18500 // AT5G13760 // AT3G18930 // AT2G35940 // AT5G60600 // AT5G54080 // AT3G45300 // AT4G36670 // AT4G30950 // AT5G17230 // AT5G48300 // AT3G17930 // AT3G62130 // AT3G23820 // AT4G25570 // AT4G35760 // AT3G48890 // AT4G11…
GO:0006519	P	cellular amino acid and derivative metabolic process	149	1511	1324	28397	3.1e-16	5e-14	// AT4G31500 // AT1G64660 // AT4G15560 // AT3G02130 // AT1G76490 // AT3G61220 // AT3G09830 // AT3G03990 // AT5G24530 // AT1G69040 // AT1G18740 // AT1G79040 // AT1G23740 // AT5G48930 // AT1G08630 // AT1G18500 // AT5G13760 // AT1G17010 // AT3G18280 // AT5G13930 // AT2G35940 // AT5G60600 // AT5G54080 // AT3G45300 // AT4G36670 // AT4G30950 // AT1G59580 // AT3G62130 // AT3G23820 // AT4G25570 // AT2G02…
GO:0032787	P	monocarboxylic acid metabolic process	160	1511	1481	28397	6.3e-16	9.7e-14	// AT4G31500 // AT1G30110 // AT4G15560 // AT1G32130 // AT3G09830 // AT5G35790 // AT3G10870 // AT1G01260 // AT3G56310 // AT5G24530 // AT2G36270 // AT1G08830 // AT2G17220 // AT1G23740 // AT5G62790 // AT4G34350 // AT1G17010 // AT1G58200 // AT1G30900 // AT5G60600 // AT5G54080 // AT1G76150 // AT4G23810 // AT4G30950 // AT1G25450 // AT5G17230 // AT5G48300 // AT3G58750 // AT3G62130 // AT5G47070 // AT3G23…
GO:0023060	P	signal transmission	181	1511	1767	28397	6.9e-16	1e-13	// AT5G65210 // AT1G06620 // AT1G80840 // AT1G32130 // AT2G43790 // AT2G46970 // AT4G33000 // AT4G03280 // AT3G56310 // AT5G24530 // AT2G20370 // AT2G36270 // AT2G17220 // AT4G18020 // AT5G17680 // AT5G35840 // AT1G17010 // AT3G18040 // AT2G35940 // AT5G60600 // AT4G23810 // AT3G06490 // AT5G36930 // AT3G28340 // AT3G45040 // AT1G56290 // AT3G58760 // AT1G58190 // AT3G14050 // AT1G32230 // AT2G44…
GO:0023046	P	signaling process	181	1511	1768	28397	7.2e-16	1.1e-13	// AT5G65210 // AT1G06620 // AT1G80840 // AT1G32130 // AT2G43790 // AT2G46970 // AT4G33000 // AT4G03280 // AT3G56310 // AT5G24530 // AT2G20370 // AT2G36270 // AT2G17220 // AT4G18020 // AT5G17680 // AT5G35840 // AT1G17010 // AT3G18040 // AT2G35940 // AT5G60600 // AT4G23810 // AT3G06490 // AT5G36930 // AT3G28340 // AT3G45040 // AT1G56290 // AT3G58760 // AT1G58190 // AT3G14050 // AT1G32230 // AT2G44…
GO:0051179	P	localization	320	1511	3819	28397	8.1e-16	1.2e-13	// AT5G49520 // AT4G31500 // AT1G56220 // AT4G15560 // AT4G08570 // AT1G30110 // AT2G43330 // AT1G76490 // AT1G72200 // AT2G26170 // AT5G05365 // AT4G21960 // AT5G57110 // AT4G05180 // AT3G09830 // AT4G03280 // AT1G80840 // AT5G24530 // AT5G42050 // AT2G36270 // AT1G47670 // AT1G32130 // AT3G26740 // AT1G18740 // AT1G79040 // AT3G06130 // AT1G03160 // AT5G48930 // AT2G38940 // AT4G01070 // AT1G25…
GO:0009416	P	response to light stimulus	137	1511	1188	28397	9.6e-16	1.4e-13	// AT4G31500 // AT5G49730 // AT3G60530 // AT4G11660 // AT2G43790 // AT3G61220 // AT4G33000 // AT1G80920 // AT1G80840 // AT2G36270 // AT1G08830 // AT1G23740 // AT4G35770 // AT5G62790 // AT5G35840 // AT2G40100 // AT5G13930 // AT2G35940 // AT5G60600 // AT1G29920 // AT4G30950 // AT1G25450 // AT5G48300 // AT5G18100 // AT5G20250 // AT1G13990 // AT4G32700 // AT4G25570 // AT1G56290 // AT3G13550 // AT1G01…
GO:0019438	P	aromatic compound biosynthetic process	93	1511	680	28397	7.9e-15	1.1e-12	// AT4G31500 // AT4G15560 // AT1G32130 // AT5G04720 // AT1G76490 // AT3G61220 // AT3G09830 // AT3G08010 // AT1G80840 // AT5G24530 // AT1G18740 // AT2G17220 // AT1G03160 // AT5G48930 // AT1G17010 // AT3G18280 // AT2G35940 // AT5G60600 // AT2G43790 // AT4G23810 // AT1G59580 // AT5G47070 // AT3G45040 // AT2G02400 // AT2G29630 // AT5G22000 // AT3G29590 // AT2G43400 // AT4G02610 // AT4G08500 // AT1G58…
GO:0009738	P	abscisic acid mediated signaling pathway	52	1511	252	28397	1e-14	1.4e-12	// AT3G19290 // AT4G39670 // AT1G80840 // AT2G30020 // AT1G05575 // AT1G32640 // AT1G16540 // AT3G44460 // AT2G30040 // AT1G01360 // AT2G44840 // AT5G64750 // AT4G17500 // AT5G42050 // AT2G36270 // AT3G16785 // AT3G52430 // AT1G27730 // AT2G33150 // AT2G27310 // AT4G33950 // AT5G61820 // AT4G27410 // AT4G35790 // AT4G08500 // AT2G43790 // AT4G01370 // AT5G25930 // AT3G57530 // AT5G53160 // AT3G55…
GO:0008219	P	cell death	76	1511	500	28397	2.1e-14	2.7e-12	// AT3G16785 // AT4G08500 // AT4G39670 // AT1G80840 // AT2G38470 // AT1G74360 // AT3G13320 // AT1G10470 // AT2G39200 // AT1G16540 // AT3G08720 // AT1G33590 // AT3G54420 // AT1G29340 // AT4G19840 // AT1G06680 // AT5G53370 // AT5G35735 // AT3G09830 // AT4G03280 // AT4G35090 // AT5G24530 // AT2G26530 // AT2G26560 // AT5G42050 // AT3G13050 // AT3G52430 // AT1G78600 // AT1G27320 // AT5G60900 // AT4G08…
GO:0016265	P	death	76	1511	500	28397	2.1e-14	2.7e-12	// AT3G16785 // AT4G08500 // AT4G39670 // AT1G80840 // AT2G38470 // AT1G74360 // AT3G13320 // AT1G10470 // AT2G39200 // AT1G16540 // AT3G08720 // AT1G33590 // AT3G54420 // AT1G29340 // AT4G19840 // AT1G06680 // AT5G53370 // AT5G35735 // AT3G09830 // AT4G03280 // AT4G35090 // AT5G24530 // AT2G26530 // AT2G26560 // AT5G42050 // AT3G13050 // AT3G52430 // AT1G78600 // AT1G27320 // AT5G60900 // AT4G08…
GO:0071215	P	cellular response to abscisic acid stimulus	53	1511	267	28397	2.3e-14	3e-12	// AT3G19290 // AT4G39670 // AT1G80840 // AT2G30020 // AT1G05575 // AT1G32640 // AT1G16540 // AT3G44460 // AT2G30040 // AT1G01360 // AT2G44840 // AT5G64750 // AT4G17500 // AT5G42050 // AT2G36270 // AT3G16785 // AT3G52430 // AT1G27320 // AT1G27730 // AT2G33150 // AT2G27310 // AT4G33950 // AT5G61820 // AT4G27410 // AT4G35790 // AT4G08500 // AT2G43790 // AT4G01370 // AT5G25930 // AT3G57530 // AT5G53…
GO:0009753	P	response to jasmonic acid stimulus	73	1511	471	28397	2.9e-14	3.7e-12	// AT1G44350 // AT4G08500 // AT1G06620 // AT1G80840 // AT2G38470 // AT1G74360 // AT1G32640 // AT3G16350 // AT1G16540 // AT5G17300 // AT1G33590 // AT4G39670 // AT2G30040 // AT3G63010 // AT2G44840 // AT1G01260 // AT3G17860 // AT5G24530 // AT2G26530 // AT4G39980 // AT5G42050 // AT3G23240 // AT3G13050 // AT3G52430 // AT1G78600 // AT1G27730 // AT4G35770 // AT5G67300 // AT2G26560 // AT4G03280 // AT4G27…
GO:0009314	P	response to radiation	138	1511	1263	28397	3.4e-14	4.3e-12	// AT4G31500 // AT5G49730 // AT3G60530 // AT4G11660 // AT2G43790 // AT3G61220 // AT4G33000 // AT1G80920 // AT1G80840 // AT2G36270 // AT1G08830 // AT1G23740 // AT4G35770 // AT5G62790 // AT5G35840 // AT2G40100 // AT5G13930 // AT2G35940 // AT5G60600 // AT1G29920 // AT4G30950 // AT1G25450 // AT5G48300 // AT5G18100 // AT5G20250 // AT1G13990 // AT4G32700 // AT4G25570 // AT1G56290 // AT3G13550 // AT1G01…
GO:0031347	P	regulation of defense response	78	1511	529	28397	3.9e-14	4.8e-12	// AT1G44350 // AT4G12560 // AT4G39670 // AT1G80840 // AT2G38470 // AT1G74360 // AT3G13320 // AT1G10470 // AT5G04720 // AT1G16540 // AT3G08720 // AT1G33590 // AT3G18830 // AT4G19840 // AT1G06680 // AT5G53370 // AT5G35735 // AT3G09830 // AT4G03280 // AT3G17860 // AT5G40470 // AT5G24530 // AT2G26530 // AT2G26560 // AT5G42050 // AT3G13050 // AT3G52430 // AT1G78600 // AT2G30860 // AT5G60900 // AT1G11…
GO:0009620	P	response to fungus	75	1511	499	28397	5.1e-14	6.2e-12	// AT1G44350 // AT4G08500 // AT4G39670 // AT1G80840 // AT2G38470 // AT1G74360 // AT1G32640 // AT2G39200 // AT1G16540 // AT3G57530 // AT1G29340 // AT1G06680 // AT3G63010 // AT4G03280 // AT5G64750 // AT4G24230 // AT1G28520 // AT5G24530 // AT4G39980 // AT5G42050 // AT3G16785 // AT3G52430 // AT4G24380 // AT2G47900 // AT4G37870 // AT3G21690 // AT5G42650 // AT5G67300 // AT2G26560 // AT5G43580 // AT3G04…
GO:0080134	P	regulation of response to stress	79	1511	544	28397	5.5e-14	6.5e-12	// AT1G44350 // AT4G12560 // AT4G39670 // AT1G80840 // AT2G38470 // AT1G74360 // AT3G13320 // AT1G10470 // AT5G04720 // AT1G16540 // AT3G08720 // AT1G33590 // AT3G18830 // AT4G19840 // AT1G06680 // AT5G53370 // AT5G35735 // AT3G09830 // AT4G03280 // AT3G17860 // AT5G40470 // AT5G24530 // AT2G26530 // AT2G26560 // AT5G42050 // AT3G13050 // AT3G52430 // AT1G78600 // AT2G30860 // AT5G60900 // AT1G11…
GO:0051234	P	establishment of localization	300	1511	3652	28397	9e-14	1.1e-11	// AT5G49520 // AT5G65210 // AT4G05180 // AT4G15560 // AT4G08570 // AT1G30110 // AT2G43330 // AT1G76490 // AT1G72200 // AT2G26170 // AT5G05365 // AT5G57110 // AT4G33000 // AT3G09830 // AT4G03280 // AT1G80840 // AT5G24530 // AT5G42050 // AT1G47670 // AT1G32130 // AT3G26740 // AT1G18740 // AT1G79040 // AT1G03160 // AT5G48930 // AT2G38940 // AT4G01070 // AT1G25390 // AT1G22710 // AT2G38060 // AT3G18…
GO:0006810	P	transport	294	1511	3577	28397	1.6e-13	1.9e-11	// AT5G49520 // AT5G65210 // AT4G05180 // AT4G15560 // AT4G08570 // AT1G30110 // AT2G43330 // AT1G76490 // AT1G72200 // AT2G26170 // AT5G05365 // AT5G57110 // AT4G33000 // AT3G09830 // AT4G03280 // AT1G80840 // AT5G24530 // AT5G42050 // AT1G47670 // AT1G32130 // AT3G26740 // AT1G18740 // AT1G79040 // AT3G10600 // AT5G48930 // AT2G38940 // AT4G01070 // AT1G25390 // AT1G22710 // AT2G38060 // AT3G18…
GO:0044238	P	primary metabolic process	768	1511	11717	28397	1.8e-13	2e-11	// AT4G12560 // AT4G15560 // AT3G47950 // AT4G11660 // AT4G08250 // AT1G76490 // AT5G18110 // AT2G46970 // AT1G19000 // AT4G33000 // AT4G24270 // AT1G76880 // AT1G80920 // AT1G28520 // AT2G34630 // AT4G29090 // AT1G18740 // AT5G66450 // AT1G23740 // AT4G25290 // AT1G03160 // AT4G21920 // AT5G48930 // AT2G18280 // AT1G08630 // AT4G31750 // AT1G19220 // AT3G18930 // AT5G51545 // AT2G28120 // AT2G41…
GO:0010941	P	regulation of cell death	65	1511	405	28397	1.9e-13	2.1e-11	// AT3G16785 // AT4G08500 // AT4G39670 // AT1G80840 // AT2G38470 // AT1G74360 // AT3G13320 // AT1G10470 // AT5G04720 // AT1G16540 // AT3G08720 // AT1G33590 // AT4G19840 // AT1G06680 // AT5G53370 // AT5G35735 // AT3G09830 // AT4G03280 // AT5G24530 // AT2G26530 // AT2G26560 // AT5G42050 // AT3G13050 // AT3G52430 // AT1G78600 // AT1G18740 // AT5G60900 // AT5G42650 // AT5G48930 // AT1G32640 // AT3G63…
GO:0009744	P	response to sucrose stimulus	45	1511	210	28397	2.1e-13	2.3e-11	// AT4G15480 // AT5G21170 // AT3G61220 // AT1G15380 // AT1G06680 // AT1G10070 // AT3G54960 // AT1G08830 // AT1G27320 // AT4G33150 // AT4G35770 // AT3G24190 // AT1G08630 // AT1G79040 // AT2G17880 // AT2G28900 // AT2G01830 // AT3G01720 // AT5G13930 // AT1G30900 // AT5G60600 // AT5G54080 // AT3G45300 // AT3G29590 // AT5G05270 // AT2G31380 // AT1G65060 // AT2G37970 // AT3G54890 // AT2G03220 // AT5G48…
GO:0006575	P	cellular amino acid derivative metabolic process	92	1511	714	28397	2.5e-13	2.7e-11	// AT4G31500 // AT3G02130 // AT1G76490 // AT3G61220 // AT3G09830 // AT3G03990 // AT5G24530 // AT1G18740 // AT5G48930 // AT1G17010 // AT3G18280 // AT2G35940 // AT4G36670 // AT1G59580 // AT3G23820 // AT2G02400 // AT3G29590 // AT4G02610 // AT1G24100 // AT4G24520 // AT1G58170 // AT1G15950 // AT5G35735 // AT3G52800 // AT1G78600 // AT1G27320 // AT4G39330 // AT4G08920 // AT4G08900 // AT2G27310 // AT3G01…
GO:0044255	P	cellular lipid metabolic process	145	1511	1395	28397	2.6e-13	2.8e-11	// AT4G31500 // AT4G15560 // AT1G76490 // AT1G01260 // AT3G56310 // AT1G11530 // AT2G34630 // AT2G36270 // AT5G66450 // AT1G23740 // AT5G62790 // AT4G34350 // AT1G17010 // AT1G58200 // AT2G21490 // AT5G60600 // AT5G54080 // AT4G10020 // AT1G31830 // AT4G30950 // AT1G25450 // AT5G17230 // AT5G48300 // AT4G35760 // AT3G45040 // AT1G19440 // AT1G06290 // AT1G78440 // AT1G79700 // AT2G29630 // AT5G22…
GO:0034285	P	response to disaccharide stimulus	45	1511	213	28397	3.2e-13	3.4e-11	// AT4G15480 // AT5G21170 // AT3G61220 // AT1G15380 // AT1G06680 // AT1G10070 // AT3G54960 // AT1G08830 // AT1G27320 // AT4G33150 // AT4G35770 // AT3G24190 // AT1G08630 // AT1G79040 // AT2G17880 // AT2G28900 // AT2G01830 // AT3G01720 // AT5G13930 // AT1G30900 // AT5G60600 // AT5G54080 // AT3G45300 // AT3G29590 // AT5G05270 // AT2G31380 // AT1G65060 // AT2G37970 // AT3G54890 // AT2G03220 // AT5G48…
GO:0009626	P	plant-type hypersensitive response	64	1511	401	28397	3.6e-13	3.7e-11	// AT3G16785 // AT4G08500 // AT4G39670 // AT1G80840 // AT2G38470 // AT1G74360 // AT3G13320 // AT1G10470 // AT5G04720 // AT1G16540 // AT3G08720 // AT1G33590 // AT3G54420 // AT1G29340 // AT4G19840 // AT1G06680 // AT5G53370 // AT5G35735 // AT3G09830 // AT4G03280 // AT5G24530 // AT2G26530 // AT2G26560 // AT5G42050 // AT3G13050 // AT3G52430 // AT1G78600 // AT1G18740 // AT5G60900 // AT5G42650 // AT5G48…
GO:0034050	P	host programmed cell death induced by symbiont	64	1511	402	28397	3.9e-13	4e-11	// AT3G16785 // AT4G08500 // AT4G39670 // AT1G80840 // AT2G38470 // AT1G74360 // AT3G13320 // AT1G10470 // AT5G04720 // AT1G16540 // AT3G08720 // AT1G33590 // AT3G54420 // AT1G29340 // AT4G19840 // AT1G06680 // AT5G53370 // AT5G35735 // AT3G09830 // AT4G03280 // AT5G24530 // AT2G26530 // AT2G26560 // AT5G42050 // AT3G13050 // AT3G52430 // AT1G78600 // AT1G18740 // AT5G60900 // AT5G42650 // AT5G48…
GO:0010363	P	regulation of plant-type hypersensitive response	61	1511	371	28397	4.1e-13	4.2e-11	// AT3G16785 // AT4G08500 // AT4G39670 // AT1G80840 // AT2G38470 // AT1G74360 // AT3G13320 // AT1G10470 // AT5G04720 // AT1G16540 // AT3G08720 // AT1G33590 // AT4G19840 // AT1G06680 // AT5G53370 // AT5G35735 // AT3G09830 // AT4G03280 // AT5G24530 // AT2G26530 // AT2G26560 // AT5G42050 // AT3G13050 // AT3G52430 // AT1G78600 // AT1G18740 // AT5G60900 // AT5G42650 // AT5G48930 // AT1G32640 // AT3G63…
GO:0006612	P	protein targeting to membrane	63	1511	392	28397	4.2e-13	4.2e-11	// AT3G16785 // AT4G08500 // AT4G39670 // AT1G80840 // AT2G38470 // AT1G74360 // AT3G13320 // AT1G10470 // AT5G04720 // AT1G16540 // AT3G08720 // AT1G33590 // AT4G19840 // AT1G06680 // AT5G53370 // AT5G35735 // AT3G09830 // AT4G03280 // AT5G24530 // AT2G26530 // AT2G26560 // AT5G42050 // AT3G13050 // AT3G52430 // AT1G78600 // AT1G18740 // AT5G60900 // AT5G42650 // AT5G48930 // AT1G32640 // AT3G63…
GO:0009814	P	defense response, incompatible interaction	76	1511	536	28397	4.9e-13	4.8e-11	// AT1G44350 // AT5G65210 // AT1G80840 // AT2G38470 // AT1G74360 // AT4G23810 // AT5G04720 // AT3G04740 // AT1G16540 // AT5G20950 // AT3G57530 // AT1G29340 // AT1G09970 // AT1G06680 // AT3G63010 // AT5G35735 // AT3G09830 // AT1G61560 // AT3G50930 // AT3G60690 // AT5G24530 // AT2G26560 // AT5G42050 // AT3G14470 // AT1G32130 // AT3G54960 // AT1G78600 // AT2G30860 // AT2G17220 // AT4G37870 // AT1G11…
GO:0043067	P	regulation of programmed cell death	63	1511	397	28397	6.8e-13	6.6e-11	// AT3G16785 // AT4G08500 // AT4G39670 // AT1G80840 // AT2G38470 // AT1G74360 // AT3G13320 // AT1G10470 // AT5G04720 // AT1G16540 // AT3G08720 // AT1G33590 // AT4G19840 // AT1G06680 // AT5G53370 // AT5G35735 // AT3G09830 // AT4G03280 // AT5G24530 // AT2G26530 // AT2G26560 // AT5G42050 // AT3G13050 // AT3G52430 // AT1G78600 // AT1G18740 // AT5G60900 // AT5G42650 // AT5G48930 // AT1G32640 // AT3G63…
GO:0012501	P	programmed cell death	68	1511	451	28397	6.9e-13	6.6e-11	// AT3G16785 // AT4G08500 // AT4G39670 // AT1G80840 // AT2G38470 // AT1G74360 // AT3G13320 // AT1G10470 // AT5G04720 // AT1G16540 // AT3G08720 // AT1G33590 // AT3G54420 // AT1G29340 // AT4G19840 // AT1G06680 // AT5G53370 // AT5G35735 // AT3G09830 // AT4G03280 // AT5G24530 // AT2G26530 // AT2G26560 // AT5G42050 // AT3G13050 // AT3G52430 // AT1G78600 // AT1G18740 // AT5G60900 // AT4G08920 // AT5G42…
GO:0006811	P	ion transport	115	1511	1019	28397	8.2e-13	7.7e-11	// AT5G65210 // AT4G05180 // AT4G15560 // AT4G08570 // AT1G76490 // AT1G72200 // AT5G05365 // AT4G33000 // AT3G56310 // AT3G47950 // AT3G26740 // AT2G38940 // AT5G35840 // AT2G38060 // AT5G60600 // AT4G04850 // AT3G09030 // AT5G60660 // AT5G48300 // AT2G32080 // AT3G54420 // AT1G18980 // AT1G55670 // AT5G11800 // AT2G20260 // AT1G63440 // AT1G20340 // AT5G39510 // AT5G60360 // AT2G02710 // AT2G01…
GO:0009617	P	response to bacterium	79	1511	577	28397	8.4e-13	7.8e-11	// AT5G49520 // AT4G31500 // AT1G80840 // AT2G38470 // AT1G74360 // AT3G55830 // AT5G04720 // AT1G16540 // AT1G33590 // AT1G47890 // AT1G09970 // AT1G06680 // AT2G26560 // AT1G24100 // AT4G24230 // AT2G23150 // AT4G39980 // AT3G44260 // AT3G05010 // AT3G16640 // AT3G52430 // AT1G78600 // AT2G30860 // AT1G23740 // AT3G14130 // AT5G42650 // AT5G67300 // AT4G08900 // AT5G06320 // AT1G74520 // AT4G31…
GO:0080135	P	regulation of cellular response to stress	61	1511	379	28397	9.3e-13	8.6e-11	// AT3G16785 // AT4G08500 // AT4G39670 // AT1G80840 // AT2G38470 // AT1G74360 // AT3G13320 // AT1G10470 // AT5G04720 // AT1G16540 // AT3G08720 // AT1G33590 // AT4G19840 // AT1G06680 // AT5G53370 // AT5G35735 // AT3G09830 // AT4G03280 // AT5G24530 // AT2G26530 // AT2G26560 // AT5G42050 // AT3G13050 // AT3G52430 // AT1G78600 // AT1G18740 // AT5G60900 // AT5G42650 // AT5G48930 // AT1G32640 // AT3G63…
GO:0009611	P	response to wounding	57	1511	340	28397	1.2e-12	1.1e-10	// AT1G44350 // AT4G08500 // AT1G06620 // AT1G80840 // AT1G32640 // AT1G76490 // AT2G38870 // AT5G62200 // AT3G22400 // AT4G29780 // AT5G42650 // AT3G13790 // AT2G30020 // AT3G50930 // AT3G17860 // AT3G03990 // AT3G44260 // AT4G39980 // AT2G37040 // AT4G24380 // AT1G18740 // AT1G27730 // AT2G33150 // AT5G48930 // AT5G43580 // AT2G30490 // AT1G01140 // AT4G27410 // AT2G28900 // AT4G01070 // AT5G13…
GO:0033554	P	cellular response to stress	148	1511	1473	28397	1.6e-12	1.4e-10	// AT4G31500 // AT1G33240 // AT1G64660 // AT1G80840 // AT2G43790 // AT1G72200 // AT3G09830 // AT5G24530 // AT5G42050 // AT1G08830 // AT1G18740 // AT2G47900 // AT4G25290 // AT5G48930 // AT3G18280 // AT2G35940 // AT5G40780 // AT5G60600 // AT4G23810 // AT1G49750 // AT5G60660 // AT1G59580 // AT5G18100 // AT3G54420 // AT4G00430 // AT3G06850 // AT3G45040 // AT3G51890 // AT5G44080 // AT4G26850 // AT1G20…
GO:0009605	P	response to external stimulus	119	1511	1087	28397	2e-12	1.8e-10	// AT1G33240 // AT1G06620 // AT1G80840 // AT1G76490 // AT1G72200 // AT1G64660 // AT4G33000 // AT5G02750 // AT3G03990 // AT1G18740 // AT2G17220 // AT4G35770 // AT5G48930 // AT5G43580 // AT5G35840 // AT1G02860 // AT1G19020 // AT1G49750 // AT5G60660 // AT3G06490 // AT4G10270 // AT4G00430 // AT4G25570 // AT1G01470 // AT1G20340 // AT5G39510 // AT2G29630 // AT4G20260 // AT1G44350 // AT1G29280 // AT4G37…
GO:0042398	P	cellular amino acid derivative biosynthetic process	74	1511	534	28397	2.7e-12	2.3e-10	// AT4G31500 // AT1G59580 // AT4G15480 // AT1G17020 // AT1G32640 // AT1G10470 // AT1G58170 // AT1G76490 // AT3G61220 // AT1G15950 // AT2G02400 // AT5G53370 // AT5G35735 // AT3G09830 // AT5G14700 // AT3G03990 // AT4G01850 // AT5G24530 // AT2G37040 // AT3G13050 // AT1G21390 // AT1G18740 // AT4G39330 // AT4G01070 // AT5G48930 // AT3G24190 // AT2G27310 // AT4G37470 // AT3G44260 // AT2G30490 // AT2G37…
GO:0045088	P	regulation of innate immune response	63	1511	415	28397	3.8e-12	3.3e-10	// AT1G44350 // AT4G08500 // AT4G39670 // AT1G80840 // AT2G38470 // AT1G74360 // AT3G13320 // AT1G10470 // AT5G04720 // AT1G16540 // AT3G08720 // AT1G33590 // AT4G19840 // AT1G06680 // AT5G53370 // AT5G35735 // AT3G09830 // AT4G03280 // AT5G24530 // AT2G26530 // AT2G26560 // AT5G42050 // AT3G13050 // AT3G52430 // AT1G78600 // AT1G18740 // AT5G60900 // AT5G42650 // AT5G48930 // AT1G32640 // AT3G63…
GO:0042742	P	defense response to bacterium	61	1511	394	28397	4e-12	3.4e-10	// AT5G49520 // AT4G31500 // AT1G80840 // AT2G38470 // AT1G74360 // AT5G06320 // AT5G04720 // AT1G16540 // AT4G33950 // AT1G06680 // AT1G24100 // AT4G24230 // AT2G23150 // AT4G08900 // AT3G44260 // AT3G16640 // AT3G52430 // AT1G08830 // AT2G30860 // AT1G23740 // AT3G14130 // AT5G42650 // AT5G67300 // AT2G26560 // AT1G74520 // AT4G31750 // AT4G03280 // AT1G02860 // AT5G24530 // AT2G47730 // AT5G51…
GO:0046394	P	carboxylic acid biosynthetic process	120	1511	1116	28397	4.7e-12	4e-10	// AT4G31500 // AT4G15560 // AT1G32130 // AT3G09830 // AT1G80840 // AT5G24530 // AT2G36270 // AT2G17220 // AT1G23740 // AT5G62790 // AT1G18500 // AT5G13760 // AT1G17010 // AT2G35940 // AT5G60600 // AT4G36670 // AT4G23810 // AT4G30950 // AT1G25450 // AT5G17230 // AT3G06490 // AT5G47070 // AT3G23820 // AT4G25570 // AT3G45040 // AT1G19440 // AT3G48890 // AT4G26850 // AT1G20340 // AT1G79700 // AT4G08…
GO:0016053	P	organic acid biosynthetic process	120	1511	1116	28397	4.7e-12	4e-10	// AT4G31500 // AT4G15560 // AT1G32130 // AT3G09830 // AT1G80840 // AT5G24530 // AT2G36270 // AT2G17220 // AT1G23740 // AT5G62790 // AT1G18500 // AT5G13760 // AT1G17010 // AT2G35940 // AT5G60600 // AT4G36670 // AT4G23810 // AT4G30950 // AT1G25450 // AT5G17230 // AT3G06490 // AT5G47070 // AT3G23820 // AT4G25570 // AT3G45040 // AT1G19440 // AT3G48890 // AT4G26850 // AT1G20340 // AT1G79700 // AT4G08…
GO:0050776	P	regulation of immune response	63	1511	419	28397	5.4e-12	4.4e-10	// AT1G44350 // AT4G08500 // AT4G39670 // AT1G80840 // AT2G38470 // AT1G74360 // AT3G13320 // AT1G10470 // AT5G04720 // AT1G16540 // AT3G08720 // AT1G33590 // AT4G19840 // AT1G06680 // AT5G53370 // AT5G35735 // AT3G09830 // AT4G03280 // AT5G24530 // AT2G26530 // AT2G26560 // AT5G42050 // AT3G13050 // AT3G52430 // AT1G78600 // AT1G18740 // AT5G60900 // AT5G42650 // AT5G48930 // AT1G32640 // AT3G63…
GO:0002682	P	regulation of immune system process	63	1511	419	28397	5.4e-12	4.4e-10	// AT1G44350 // AT4G08500 // AT4G39670 // AT1G80840 // AT2G38470 // AT1G74360 // AT3G13320 // AT1G10470 // AT5G04720 // AT1G16540 // AT3G08720 // AT1G33590 // AT4G19840 // AT1G06680 // AT5G53370 // AT5G35735 // AT3G09830 // AT4G03280 // AT5G24530 // AT2G26530 // AT2G26560 // AT5G42050 // AT3G13050 // AT3G52430 // AT1G78600 // AT1G18740 // AT5G60900 // AT5G42650 // AT5G48930 // AT1G32640 // AT3G63…
GO:0010200	P	response to chitin	63	1511	421	28397	6.5e-12	5.3e-10	// AT5G49520 // AT4G39670 // AT1G80840 // AT2G38470 // AT1G74360 // AT4G11660 // AT2G32190 // AT2G39200 // AT1G05575 // AT1G68840 // AT3G62260 // AT4G29780 // AT2G30040 // AT2G44840 // AT3G13790 // AT3G50930 // AT4G17500 // AT3G44260 // AT2G26560 // AT5G24530 // AT3G52800 // AT3G52430 // AT1G74410 // AT1G18740 // AT5G63130 // AT1G27730 // AT5G42650 // AT5G67300 // AT1G32640 // AT2G27310 // AT4G03…
GO:0009698	P	phenylpropanoid metabolic process	61	1511	405	28397	1.1e-11	8.8e-10	// AT3G50740 // AT4G15480 // AT4G24520 // AT1G32640 // AT1G10470 // AT1G58170 // AT1G76490 // AT3G61220 // AT1G15950 // AT4G19840 // AT2G01830 // AT5G53370 // AT5G35735 // AT3G03990 // AT5G24530 // AT4G16110 // AT2G37040 // AT2G37970 // AT1G78600 // AT1G27320 // AT4G39330 // AT4G01070 // AT4G08920 // AT5G48930 // AT3G24190 // AT3G02130 // AT4G37470 // AT5G14700 // AT2G30490 // AT1G17010 // AT5G13…
GO:0009812	P	flavonoid metabolic process	46	1511	251	28397	1.3e-11	1e-09	// AT4G15480 // AT1G32640 // AT1G10470 // AT5G04720 // AT3G61220 // AT4G19840 // AT2G01830 // AT5G53370 // AT5G35735 // AT3G52800 // AT5G24530 // AT4G16110 // AT2G37040 // AT2G37970 // AT1G78600 // AT1G27320 // AT4G01070 // AT4G08920 // AT5G48930 // AT3G24190 // AT4G37470 // AT2G30490 // AT1G17010 // AT5G13930 // AT3G18280 // AT4G27430 // AT2G35940 // AT5G20885 // AT3G01860 // AT5G05270 // AT3G57…
GO:0051186	P	cofactor metabolic process	90	1511	753	28397	1.9e-11	1.5e-09	// AT4G31500 // AT4G15560 // AT1G76490 // AT1G14150 // AT2G34630 // AT1G23740 // AT1G03160 // AT5G62790 // AT5G60600 // AT5G54080 // AT4G30950 // AT5G17230 // AT5G48300 // AT5G11840 // AT4G35760 // AT1G60990 // AT4G11960 // AT1G20340 // AT2G29630 // AT5G13800 // AT5G65720 // AT2G40400 // AT2G36950 // AT5G64040 // AT4G22220 // AT3G20160 // AT1G20560 // AT1G78600 // AT1G27320 // AT4G13250 // AT3G58…
GO:0009266	P	response to temperature stimulus	106	1511	962	28397	2.4e-11	1.9e-09	// AT4G11660 // AT2G27310 // AT2G43790 // AT3G46230 // AT5G50720 // AT2G36270 // AT1G23740 // AT3G12490 // AT2G47730 // AT1G46768 // AT5G60600 // AT5G61410 // AT1G24620 // AT5G20250 // AT5G25610 // AT3G02990 // AT1G56290 // AT1G19440 // AT4G26850 // AT1G56600 // AT1G32230 // AT5G60360 // AT1G17860 // AT1G01470 // AT5G59310 // AT4G35090 // AT1G05260 // AT1G15950 // AT1G06680 // AT3G54960 // AT1G27…
GO:0009751	P	response to salicylic acid stimulus	66	1511	470	28397	2.5e-11	1.9e-09	// AT5G65210 // AT5G62470 // AT4G39670 // AT1G80840 // AT2G38470 // AT1G74360 // AT1G32640 // AT1G16540 // AT5G17300 // AT1G33590 // AT1G06680 // AT3G63010 // AT5G35735 // AT3G45040 // AT3G60690 // AT5G24530 // AT2G26530 // AT2G26560 // AT5G42050 // AT2G16060 // AT3G13050 // AT3G52430 // AT1G78600 // AT1G27320 // AT2G17220 // AT5G42650 // AT5G67300 // AT4G27450 // AT4G03280 // AT2G20370 // AT1G14…
GO:0009863	P	salicylic acid mediated signaling pathway	55	1511	349	28397	2.5e-11	1.9e-09	// AT5G65210 // AT4G08500 // AT4G39670 // AT1G80840 // AT2G38470 // AT1G74360 // AT1G32640 // AT1G16540 // AT5G40010 // AT1G33590 // AT1G06680 // AT3G63010 // AT5G35735 // AT3G60690 // AT5G24530 // AT2G26530 // AT2G26560 // AT5G42050 // AT2G16060 // AT3G13050 // AT3G52430 // AT1G78600 // AT1G27320 // AT2G17220 // AT5G42650 // AT4G27450 // AT4G03280 // AT2G20370 // AT1G14920 // AT2G35940 // AT3G16…
GO:0071446	P	cellular response to salicylic acid stimulus	55	1511	351	28397	3e-11	2.3e-09	// AT5G65210 // AT4G08500 // AT4G39670 // AT1G80840 // AT2G38470 // AT1G74360 // AT1G32640 // AT1G16540 // AT5G40010 // AT1G33590 // AT1G06680 // AT3G63010 // AT5G35735 // AT3G60690 // AT5G24530 // AT2G26530 // AT2G26560 // AT5G42050 // AT2G16060 // AT3G13050 // AT3G52430 // AT1G78600 // AT1G27320 // AT2G17220 // AT5G42650 // AT4G27450 // AT4G03280 // AT2G20370 // AT1G14920 // AT2G35940 // AT3G16…
GO:0009723	P	response to ethylene stimulus	55	1511	353	28397	3.7e-11	2.7e-09	// AT4G39670 // AT1G80840 // AT1G05575 // AT3G16350 // AT1G16540 // AT5G17300 // AT1G59950 // AT4G29780 // AT2G30040 // AT3G63010 // AT2G44840 // AT4G17500 // AT3G44260 // AT4G16110 // AT3G23240 // AT1G27320 // AT1G27730 // AT5G67300 // AT2G26560 // AT2G27310 // AT4G27410 // AT1G19220 // AT5G54190 // AT4G37370 // AT2G35940 // AT2G43790 // AT4G01370 // AT5G25930 // AT3G57530 // AT5G38900 // AT3G06…
GO:0016054	P	organic acid catabolic process	59	1511	402	28397	6e-11	4.4e-09	// AT4G31500 // AT1G64660 // AT4G15560 // AT4G36670 // AT5G05260 // AT5G42650 // AT3G22440 // AT1G27320 // AT3G56310 // AT4G25130 // AT2G37040 // AT1G23070 // AT1G73880 // AT1G23740 // AT5G08470 // AT2G33150 // AT5G62790 // AT4G08900 // AT1G08630 // AT4G30950 // AT5G01750 // AT5G06250 // AT1G32470 // AT3G15280 // AT1G77480 // AT4G20930 // AT5G60600 // AT5G54080 // AT3G45300 // AT1G76150 // AT3G50…
GO:0046395	P	carboxylic acid catabolic process	59	1511	402	28397	6e-11	4.4e-09	// AT4G31500 // AT1G64660 // AT4G15560 // AT4G36670 // AT5G05260 // AT5G42650 // AT3G22440 // AT1G27320 // AT3G56310 // AT4G25130 // AT2G37040 // AT1G23070 // AT1G73880 // AT1G23740 // AT5G08470 // AT2G33150 // AT5G62790 // AT4G08900 // AT1G08630 // AT4G30950 // AT5G01750 // AT5G06250 // AT1G32470 // AT3G15280 // AT1G77480 // AT4G20930 // AT5G60600 // AT5G54080 // AT3G45300 // AT1G76150 // AT3G50…
GO:0009813	P	flavonoid biosynthetic process	42	1511	225	28397	6.1e-11	4.4e-09	// AT4G15480 // AT1G32640 // AT1G10470 // AT5G04720 // AT3G61220 // AT4G19840 // AT5G53370 // AT5G35735 // AT3G52800 // AT5G24530 // AT2G37040 // AT2G37970 // AT1G78600 // AT1G18740 // AT4G01070 // AT5G48930 // AT3G24190 // AT4G37470 // AT2G30490 // AT1G17010 // AT5G13930 // AT3G18280 // AT4G27430 // AT2G35940 // AT5G20885 // AT3G01860 // AT5G05270 // AT3G57530 // AT1G59580 // AT5G49330 // AT1G65…
GO:0015994	P	chlorophyll metabolic process	38	1511	189	28397	7.7e-11	5.5e-09	// AT4G15560 // AT3G56940 // AT3G01470 // AT3G26060 // AT4G30950 // AT1G20560 // AT1G78600 // AT1G27320 // AT4G13250 // AT5G42650 // AT5G62790 // AT5G53490 // AT1G68830 // AT4G27430 // AT4G02530 // AT5G60600 // AT5G54080 // AT4G13830 // AT2G19810 // AT5G17230 // AT4G38970 // AT3G26580 // AT1G23740 // AT1G28100 // AT4G31390 // AT4G20070 // AT5G11840 // AT2G18950 // AT1G54100 // AT3G22840 // AT5G43…
GO:0009056	P	catabolic process	190	1511	2182	28397	1e-10	7.3e-09	// AT4G31500 // AT4G12560 // AT1G64660 // AT4G15560 // AT3G47950 // AT1G30110 // AT5G49930 // AT3G47730 // AT1G14150 // AT1G78440 // AT3G56310 // AT2G19800 // AT5G45300 // AT1G08830 // AT3G55040 // AT1G23740 // AT1G63380 // AT1G08630 // AT2G47730 // AT2G43540 // AT5G62220 // AT1G30700 // AT5G60600 // AT5G54080 // AT3G45300 // AT1G76150 // AT1G51550 // AT4G30950 // AT5G48300 // AT3G17930 // AT3G62…
GO:0000160	P	two-component signal transduction system (phosphorelay)	35	1511	165	28397	1.2e-10	8.5e-09	// AT1G80840 // AT1G05575 // AT1G10470 // AT2G01830 // AT1G16540 // AT1G59950 // AT4G29780 // AT2G30040 // AT3G63010 // AT2G44840 // AT4G17500 // AT3G44260 // AT4G16110 // AT1G27320 // AT1G27730 // AT4G18020 // AT2G27310 // AT3G16770 // AT2G35940 // AT2G43790 // AT5G40440 // AT2G16720 // AT5G44210 // AT4G01280 // AT4G17490 // AT1G54100 // AT3G23240 // AT3G20770 // AT1G74890 // AT5G38895 // AT1G32…
GO:0009627	P	systemic acquired resistance	62	1511	445	28397	1.3e-10	9.1e-09	// AT1G44350 // AT5G65210 // AT1G80840 // AT2G38470 // AT1G74360 // AT4G23810 // AT3G04740 // AT1G16540 // AT5G20950 // AT1G09970 // AT1G06680 // AT3G63010 // AT5G35735 // AT3G09830 // AT3G50930 // AT3G60690 // AT5G24530 // AT2G26560 // AT5G42050 // AT3G14470 // AT1G32130 // AT3G54960 // AT1G78600 // AT2G30860 // AT2G17220 // AT1G11260 // AT5G42650 // AT4G27450 // AT4G03280 // AT1G30900 // AT2G16…
GO:0009867	P	jasmonic acid mediated signaling pathway	47	1511	282	28397	1.4e-10	9.2e-09	// AT4G08500 // AT1G06620 // AT1G80840 // AT2G38470 // AT1G74360 // AT1G32640 // AT1G16540 // AT1G33590 // AT4G39670 // AT1G06680 // AT3G63010 // AT2G44840 // AT3G17860 // AT5G24530 // AT2G26530 // AT2G26560 // AT5G42050 // AT3G13050 // AT3G52430 // AT1G78600 // AT5G42650 // AT4G03280 // AT3G23240 // AT1G14920 // AT3G16785 // AT5G60600 // AT2G43790 // AT1G73805 // AT4G01370 // AT4G23810 // AT3G57…
GO:0071395	P	cellular response to jasmonic acid stimulus	47	1511	282	28397	1.4e-10	9.2e-09	// AT4G08500 // AT1G06620 // AT1G80840 // AT2G38470 // AT1G74360 // AT1G32640 // AT1G16540 // AT1G33590 // AT4G39670 // AT1G06680 // AT3G63010 // AT2G44840 // AT3G17860 // AT5G24530 // AT2G26530 // AT2G26560 // AT5G42050 // AT3G13050 // AT3G52430 // AT1G78600 // AT5G42650 // AT4G03280 // AT3G23240 // AT1G14920 // AT3G16785 // AT5G60600 // AT2G43790 // AT1G73805 // AT4G01370 // AT4G23810 // AT3G57…
GO:0006631	P	fatty acid metabolic process	74	1511	587	28397	1.4e-10	9.5e-09	// AT4G31500 // AT1G44350 // AT2G04350 // AT4G15560 // AT1G32640 // AT3G56940 // AT1G01260 // AT5G06250 // AT1G10310 // AT4G25700 // AT3G22440 // AT3G56310 // AT3G17860 // AT1G80840 // AT3G22400 // AT4G39980 // AT1G17420 // AT1G23070 // AT1G73880 // AT1G23740 // AT5G08470 // AT2G33150 // AT5G62790 // AT2G26560 // AT3G16910 // AT4G33950 // AT4G26740 // AT4G30950 // AT1G16730 // AT5G53490 // AT3G15…
GO:0055114	P	oxidation reduction	133	1511	1364	28397	1.4e-10	9.7e-09	// AT4G31500 // AT5G49730 // AT1G06620 // AT4G10490 // AT1G76490 // AT3G61220 // AT1G14150 // AT5G35790 // AT5G24530 // AT1G23740 // AT5G62790 // AT4G34350 // AT1G74110 // AT1G17010 // AT3G07000 // AT3G15840 // AT5G60600 // AT3G48000 // AT3G45300 // AT1G60680 // AT4G31940 // AT4G30950 // AT5G18100 // AT1G23800 // AT1G06290 // AT1G06690 // AT5G44400 // AT5G61640 // AT1G64950 // AT4G11960 // AT5G58…
GO:0023033	P	signaling pathway	68	1511	519	28397	1.8e-10	1.2e-08	// AT5G65210 // AT3G19290 // AT4G39670 // AT1G80840 // AT3G13050 // AT1G74360 // AT3G02130 // AT1G16540 // AT5G17300 // AT3G44460 // AT1G09970 // AT2G30040 // AT3G47110 // AT2G43790 // AT2G44840 // AT1G05575 // AT1G75390 // AT4G17500 // AT3G44260 // AT4G16110 // AT5G42050 // AT3G16640 // AT3G52430 // AT1G27320 // AT1G27730 // AT1G35710 // AT2G27310 // AT3G63010 // AT3G16770 // AT4G29780 // AT2G31…
GO:0006629	P	lipid metabolic process	161	1511	1772	28397	2e-10	1.3e-08	// AT4G31500 // AT4G15560 // AT1G76490 // AT1G01260 // AT3G56310 // AT1G11530 // AT2G34630 // AT2G36270 // AT5G66450 // AT1G23740 // AT5G62790 // AT4G34350 // AT1G17010 // AT1G58200 // AT2G21490 // AT5G60600 // AT5G54080 // AT4G10020 // AT1G31830 // AT3G63200 // AT4G30950 // AT1G25450 // AT5G17230 // AT5G48300 // AT4G35760 // AT3G45040 // AT1G19440 // AT1G06290 // AT1G78440 // AT1G79700 // AT2G29…
GO:0048518	P	positive regulation of biological process	98	1511	896	28397	2e-10	1.3e-08	// AT5G49520 // AT3G60530 // AT3G17040 // AT1G28520 // AT2G36270 // AT1G18740 // AT2G47900 // AT1G03160 // AT5G48930 // AT1G69600 // AT3G18280 // AT1G46768 // AT2G35940 // AT5G60600 // AT2G43790 // AT4G23810 // AT1G59580 // AT4G22140 // AT1G18100 // AT1G20340 // AT1G79700 // AT5G04720 // AT3G01610 // AT2G30040 // AT5G35735 // AT5G05690 // AT3G16640 // AT2G33150 // AT5G01300 // AT4G27410 // AT3G16…
GO:0019684	P	photosynthesis, light reaction	51	1511	333	28397	3.2e-10	2.1e-08	// AT2G30570 // AT3G56940 // AT5G64040 // AT5G21930 // AT1G14150 // AT1G06680 // AT3G61470 // AT4G12800 // AT5G51545 // AT2G05100 // AT5G38660 // AT3G21055 // AT1G03160 // AT1G79040 // ATCG00350 // AT4G03280 // AT5G08410 // AT2G40100 // AT1G32470 // AT5G66190 // AT1G55670 // AT4G02530 // AT5G60600 // AT3G17040 // AT2G20890 // AT1G29920 // AT4G30950 // AT3G54890 // AT1G67740 // AT4G18370 // AT1G64…
GO:0044248	P	cellular catabolic process	182	1511	2095	28397	3.2e-10	2.1e-08	// AT4G31500 // AT1G30110 // AT1G64660 // AT4G15560 // AT3G47950 // AT5G49930 // AT3G47730 // AT1G14150 // AT1G78440 // AT3G56310 // AT2G19800 // AT1G08830 // AT3G55040 // AT1G23740 // AT1G63380 // AT1G08630 // AT2G47730 // AT2G43540 // AT5G62220 // AT1G30700 // AT5G60600 // AT5G54080 // AT3G45300 // AT1G76150 // AT1G51550 // AT4G30950 // AT5G48300 // AT3G17930 // AT3G62130 // AT3G23820 // AT4G35…
GO:0044282	P	small molecule catabolic process	100	1511	932	28397	3.4e-10	2.2e-08	// AT4G31500 // AT1G30110 // AT1G64660 // AT4G15560 // AT1G14150 // AT1G78440 // AT3G56310 // AT1G08830 // AT1G23740 // AT1G63380 // AT1G08630 // AT5G62220 // AT5G60600 // AT5G54080 // AT3G45300 // AT1G76150 // AT4G30950 // AT5G48300 // AT3G62130 // AT3G23820 // AT4G35760 // AT1G06290 // AT3G02750 // AT1G20340 // AT2G29630 // AT1G32230 // AT5G60360 // AT5G22000 // AT1G05940 // AT2G43400 // AT3G09…
GO:0009699	P	phenylpropanoid biosynthetic process	50	1511	327	28397	5e-10	3.2e-08	// AT4G15480 // AT1G32640 // AT1G10470 // AT1G58170 // AT1G76490 // AT3G61220 // AT1G15950 // AT4G19840 // AT5G53370 // AT5G35735 // AT3G03990 // AT5G24530 // AT2G37040 // AT2G37970 // AT1G78600 // AT1G18740 // AT4G39330 // AT4G01070 // AT5G48930 // AT3G24190 // AT4G37470 // AT5G14700 // AT2G30490 // AT1G17010 // AT5G13930 // AT3G18280 // AT4G27430 // AT2G35940 // AT5G20885 // AT3G01860 // AT5G05…
GO:0006979	P	response to oxidative stress	72	1511	582	28397	5.2e-10	3.3e-08	// AT5G05340 // AT2G22420 // AT4G01280 // AT4G24520 // AT4G25980 // AT5G07330 // AT4G11660 // AT1G16540 // AT4G15545 // AT5G38895 // AT4G32320 // AT2G43790 // AT4G21960 // AT2G19310 // AT4G35090 // AT3G63010 // AT4G25130 // AT2G37040 // AT4G21860 // AT3G54960 // AT1G08830 // AT1G27320 // AT2G47900 // AT2G46600 // AT1G27730 // AT3G10020 // AT5G62790 // AT5G44380 // AT4G33950 // AT3G12490 // AT2G47…
GO:0042440	P	pigment metabolic process	53	1511	361	28397	5.6e-10	3.4e-08	// AT4G15560 // AT3G56940 // AT1G09830 // AT2G26170 // AT1G73110 // AT2G01830 // AT4G25700 // AT3G26060 // AT4G30950 // AT4G16110 // AT1G20560 // AT5G49330 // AT1G78600 // AT1G27320 // AT4G13250 // AT4G08920 // AT5G62790 // AT5G53490 // AT5G13930 // AT1G68830 // AT4G27430 // AT4G02530 // AT5G60600 // AT5G54080 // AT5G05270 // AT1G06570 // AT4G13830 // AT1G57770 // AT2G19810 // AT5G17230 // AT3G01…
GO:0031407	P	oxylipin metabolic process	34	1511	168	28397	6.5e-10	4e-08	// AT4G31500 // AT1G44350 // AT4G15560 // AT1G32640 // AT3G56940 // AT1G01260 // AT3G17860 // AT1G80840 // AT3G22400 // AT4G39980 // AT1G17420 // AT1G23740 // AT1G27730 // AT2G33150 // AT5G62790 // AT2G26560 // AT4G26740 // AT1G58200 // AT5G60600 // AT4G08500 // AT5G62200 // AT2G22170 // AT4G30950 // AT3G06490 // AT5G57150 // AT4G38970 // AT2G18950 // AT3G14050 // AT5G42650 // AT1G75220 // AT4G24…
GO:0050832	P	defense response to fungus	51	1511	342	28397	7.3e-10	4.4e-08	// AT4G08500 // AT4G39670 // AT1G80840 // AT2G38470 // AT1G74360 // AT2G39200 // AT1G16540 // AT3G57530 // AT1G29340 // AT1G06680 // AT3G63010 // AT4G03280 // AT5G64750 // AT4G24230 // AT5G24530 // AT2G26560 // AT5G42050 // AT3G16785 // AT3G52430 // AT2G17220 // AT4G37870 // AT5G42650 // AT5G67300 // AT5G43580 // AT3G04570 // AT1G76070 // AT2G30020 // AT2G15890 // AT5G60600 // AT2G43790 // AT1G73…
GO:0023034	P	intracellular signaling pathway	59	1511	433	28397	7.8e-10	4.7e-08	// AT5G65210 // AT3G19290 // AT4G39670 // AT1G80840 // AT3G13050 // AT1G74360 // AT3G02130 // AT1G16540 // AT3G44460 // AT1G09970 // AT2G30040 // AT3G47110 // AT3G63010 // AT2G44840 // AT1G05575 // AT1G75390 // AT4G17500 // AT3G44260 // AT4G16110 // AT5G42050 // AT3G16785 // AT3G52430 // AT1G27320 // AT1G27730 // AT1G35710 // AT2G27310 // AT3G16770 // AT4G29780 // AT2G01830 // AT2G35940 // AT4G08…
GO:0010035	P	response to inorganic substance	110	1511	1086	28397	9.1e-10	5.4e-08	// AT5G65210 // AT4G11660 // AT2G43790 // AT1G72200 // AT1G08830 // AT2G47900 // AT5G62790 // AT2G37330 // AT2G35940 // AT1G02860 // AT3G48000 // AT4G23810 // AT5G18100 // AT2G32080 // AT5G07330 // AT4G31940 // AT1G18100 // AT1G63440 // AT1G20340 // AT3G13790 // AT1G32230 // AT5G60360 // AT2G01890 // AT1G17860 // AT2G42280 // AT3G09270 // AT1G29280 // AT1G11840 // AT5G20400 // AT1G05260 // AT2G16…
GO:0015979	P	photosynthesis	59	1511	435	28397	9.2e-10	5.4e-08	// AT4G05180 // AT2G30570 // AT3G56940 // AT5G64040 // AT5G21930 // AT1G14150 // AT1G06680 // AT3G61470 // AT4G12800 // AT5G51545 // AT2G05100 // AT5G38660 // AT3G21055 // AT1G03160 // AT1G79040 // ATCG00350 // AT4G03280 // AT5G08410 // AT2G40100 // AT5G53490 // AT1G32470 // AT5G66190 // AT5G35790 // AT4G02530 // AT5G60600 // AT3G17040 // AT2G20890 // AT1G29920 // AT4G30950 // AT3G54890 // ATCG00…
GO:0031323	P	regulation of cellular metabolic process	234	1511	2928	28397	9.8e-10	5.8e-08	// AT5G49520 // AT1G33240 // AT3G60530 // AT1G32130 // AT4G11660 // AT3G17040 // AT4G27310 // AT1G01260 // AT1G78700 // AT4G15560 // AT5G24530 // AT2G36270 // AT4G03280 // AT1G69040 // AT1G18740 // AT2G47900 // AT1G03160 // AT5G48930 // AT3G56290 // AT1G69600 // AT3G15510 // AT5G35840 // AT4G27270 // AT1G19220 // AT3G16770 // AT3G18280 // AT1G46768 // AT2G35940 // AT5G60600 // AT1G70210 // AT1G51…
GO:0009310	P	amine catabolic process	38	1511	214	28397	1.7e-09	9.8e-08	// AT4G31500 // AT1G64660 // AT4G15560 // AT5G05260 // AT4G25130 // AT2G37040 // AT2G30860 // AT1G23740 // AT4G33150 // AT5G42650 // AT5G62790 // AT4G08900 // AT1G08630 // AT5G01750 // AT1G32470 // AT4G20930 // AT5G60600 // AT5G54080 // AT1G32450 // AT4G36670 // AT3G50740 // AT4G30950 // AT3G16150 // AT2G36830 // AT3G62130 // AT3G23820 // AT4G38970 // AT5G54160 // AT3G47340 // AT1G68440 // AT2G18…
GO:0006778	P	porphyrin metabolic process	39	1511	226	28397	2.1e-09	1.2e-07	// AT4G15560 // AT3G56940 // AT3G01470 // AT3G26060 // AT4G30950 // AT1G20560 // AT1G78600 // AT1G27320 // AT4G13250 // AT5G42650 // AT5G62790 // AT5G53490 // AT1G68830 // AT4G27430 // AT2G47770 // AT4G02530 // AT5G60600 // AT5G54080 // AT4G13830 // AT2G19810 // AT5G17230 // AT4G38970 // AT3G26580 // AT1G23740 // AT1G28100 // AT4G31390 // AT4G20070 // AT5G11840 // AT2G18950 // AT1G54100 // AT3G22…
GO:0009409	P	response to cold	74	1511	629	28397	2.2e-09	1.3e-07	// AT4G08500 // AT5G59310 // AT2G38470 // AT3G02130 // AT1G16540 // AT1G05260 // AT1G15950 // AT4G26740 // AT1G06680 // AT1G10310 // AT3G63010 // AT3G05890 // AT4G03280 // AT4G35090 // AT3G48750 // AT5G50720 // AT2G36270 // AT3G16785 // AT3G52430 // AT1G27320 // AT1G23740 // AT1G25450 // AT3G04880 // AT1G74520 // AT3G29320 // AT3G12490 // AT5G42050 // AT4G27410 // AT2G47730 // AT4G35790 // AT1G46…
GO:0033013	P	tetrapyrrole metabolic process	39	1511	227	28397	2.3e-09	1.3e-07	// AT4G15560 // AT3G56940 // AT3G01470 // AT3G26060 // AT4G30950 // AT1G20560 // AT1G78600 // AT1G27320 // AT4G13250 // AT5G42650 // AT5G62790 // AT5G53490 // AT1G68830 // AT4G27430 // AT2G47770 // AT4G02530 // AT5G60600 // AT5G54080 // AT4G13830 // AT2G19810 // AT5G17230 // AT4G38970 // AT3G26580 // AT1G23740 // AT1G28100 // AT4G31390 // AT4G20070 // AT5G11840 // AT2G18950 // AT1G54100 // AT3G22…
GO:0009063	P	cellular amino acid catabolic process	34	1511	178	28397	2.4e-09	1.3e-07	// AT4G31500 // AT1G64660 // AT4G15560 // AT5G05260 // AT4G08900 // AT2G37040 // AT2G30860 // AT1G23740 // AT4G33150 // AT5G42650 // AT5G62790 // AT4G25130 // AT1G08630 // AT5G01750 // AT1G32470 // AT4G20930 // AT5G60600 // AT5G54080 // AT3G45300 // AT4G36670 // AT3G50740 // AT4G30950 // AT3G16150 // AT3G62130 // AT3G23820 // AT4G38970 // AT3G47340 // AT2G18950 // AT5G46790 // AT5G38710 // AT1G32…
GO:0031408	P	oxylipin biosynthetic process	30	1511	142	28397	2.7e-09	1.5e-07	// AT4G31500 // AT1G44350 // AT4G15560 // AT1G32640 // AT3G17860 // AT1G80840 // AT3G22400 // AT2G26560 // AT1G17420 // AT1G23740 // AT1G27730 // AT2G33150 // AT5G62790 // AT4G39980 // AT4G26740 // AT5G60600 // AT4G08500 // AT5G62200 // AT2G22170 // AT4G30950 // AT3G06490 // AT4G38970 // AT2G18950 // AT3G14050 // AT5G42650 // AT3G56940 // AT4G24380 // AT4G08170 // AT5G38710 // AT2G30360
GO:0006812	P	cation transport	88	1511	813	28397	2.8e-09	1.5e-07	// AT4G05180 // AT4G15560 // AT4G08570 // AT1G76490 // AT1G72200 // AT5G05365 // AT4G33000 // AT3G56310 // AT3G47950 // AT3G26740 // AT5G35840 // AT5G60600 // AT4G04850 // AT5G60660 // AT5G48300 // AT2G32080 // AT1G18980 // AT1G55670 // AT5G11800 // AT2G20260 // AT1G63440 // AT1G20340 // AT5G39510 // AT5G60360 // AT2G02710 // AT2G36950 // AT1G29280 // AT3G13320 // AT5G53130 // AT1G05260 // AT1G06…
GO:0009873	P	ethylene mediated signaling pathway	28	1511	125	28397	3e-09	1.7e-07	// AT1G80840 // AT1G05575 // AT1G59950 // AT4G29780 // AT2G30040 // AT3G63010 // AT2G44840 // AT4G17500 // AT3G44260 // AT4G16110 // AT1G27320 // AT1G27730 // AT2G27310 // AT3G16770 // AT2G43790 // AT2G35940 // AT1G16540 // AT5G40440 // AT2G16720 // AT5G44210 // AT4G01280 // AT4G17490 // AT1G54100 // AT3G23240 // AT3G20770 // AT5G38895 // AT1G32230 // AT3G12500
GO:0009750	P	response to fructose stimulus	30	1511	144	28397	3.6e-09	2e-07	// AT5G21170 // AT4G15545 // AT4G19840 // AT5G53370 // AT4G21960 // AT1G10070 // AT3G54960 // AT4G33150 // AT4G35770 // AT1G08630 // AT2G17880 // AT2G13360 // AT2G01830 // AT3G01720 // AT1G30900 // AT5G54080 // AT3G45300 // AT1G28330 // AT1G29920 // AT2G03220 // AT2G32080 // AT5G20250 // AT1G52340 // AT3G47340 // AT3G06850 // AT4G15920 // AT1G15380 // AT5G60360 // AT3G26090 // AT3G61060
GO:0048522	P	positive regulation of cellular process	86	1511	793	28397	3.9e-09	2.1e-07	// AT5G49520 // AT3G60530 // AT3G17040 // AT1G28520 // AT2G36270 // AT1G18740 // AT2G47900 // AT1G03160 // AT5G48930 // AT1G69600 // AT3G18280 // AT1G46768 // AT2G35940 // AT5G60600 // AT4G23810 // AT1G59580 // AT1G20340 // AT1G79700 // AT5G04720 // AT3G01610 // AT2G30040 // AT5G35735 // AT3G16640 // AT2G33150 // AT5G01300 // AT4G27410 // AT3G16770 // AT4G35790 // AT4G15560 // AT3G01860 // AT3G57…
GO:0006790	P	sulfur metabolic process	77	1511	683	28397	5.7e-09	3.1e-07	// AT4G31500 // AT1G64660 // AT4G15560 // AT2G38470 // AT1G11840 // AT1G32640 // AT5G28020 // AT5G64040 // AT5G05260 // AT1G06680 // AT3G13050 // AT2G43790 // AT4G21960 // AT3G26060 // AT3G08010 // AT4G01850 // AT3G44260 // AT5G08410 // AT1G17420 // AT4G27520 // AT1G21390 // AT2G24270 // AT5G63130 // AT1G23740 // AT1G03160 // AT4G36810 // AT5G62790 // AT5G08430 // AT2G27310 // AT3G04940 // AT4G30…
GO:0006520	P	cellular amino acid metabolic process	92	1511	882	28397	6.3e-09	3.4e-07	// AT4G31500 // AT1G64660 // AT4G15560 // AT1G79040 // AT3G09830 // AT1G69040 // AT1G23740 // AT5G62790 // AT1G08630 // AT1G18500 // AT5G13760 // AT3G18930 // AT2G35940 // AT5G60600 // AT5G54080 // AT3G45300 // AT4G36670 // AT4G30950 // AT3G62130 // AT3G23820 // AT4G25570 // AT1G20340 // AT2G43400 // AT4G02610 // AT1G24100 // AT2G36950 // AT1G11840 // AT5G64040 // AT1G06680 // AT2G42320 // AT5G18…
GO:0008610	P	lipid biosynthetic process	112	1511	1159	28397	7e-09	3.7e-07	// AT4G31500 // AT4G15560 // AT1G76490 // AT1G80840 // AT1G11530 // AT2G34630 // AT2G36270 // AT5G66450 // AT1G23740 // AT5G62790 // AT4G34350 // AT1G17010 // AT2G21490 // AT5G60600 // AT4G10020 // AT4G30950 // AT1G25450 // AT5G17230 // AT5G48300 // AT4G35760 // AT3G45040 // AT1G19440 // AT1G79700 // AT2G29630 // AT1G44350 // AT2G17650 // AT4G02280 // AT5G35790 // AT1G05260 // AT3G10850 // AT2G23…
GO:0006807	P	nitrogen compound metabolic process	396	1511	5675	28397	7.6e-09	4e-07	// AT4G15560 // AT3G47950 // AT4G11660 // AT2G27310 // AT1G76490 // AT4G24270 // AT1G76880 // AT1G01260 // AT1G28520 // AT4G29090 // AT1G23740 // AT4G25290 // AT1G03160 // AT1G08630 // AT1G19220 // AT3G18930 // AT1G46768 // AT2G35940 // AT3G45300 // AT5G23280 // AT5G48300 // AT1G09140 // AT1G53320 // AT3G23820 // AT3G02990 // AT1G56290 // AT4G36900 // AT3G13550 // AT5G58800 // AT4G11960 // AT5G13…
GO:0009694	P	jasmonic acid metabolic process	31	1511	160	28397	8.9e-09	4.7e-07	// AT4G31500 // AT1G44350 // AT4G15560 // AT1G32640 // AT1G01260 // AT3G17860 // AT1G80840 // AT3G22400 // AT4G39980 // AT1G17420 // AT1G23740 // AT1G27730 // AT2G33150 // AT5G62790 // AT1G58200 // AT5G60600 // AT4G08500 // AT5G62200 // AT2G22170 // AT4G30950 // AT3G06490 // AT5G57150 // AT4G38970 // AT2G18950 // AT3G14050 // AT5G42650 // AT1G75220 // AT4G24380 // AT4G08170 // AT5G38710 // AT2G30…
GO:0034284	P	response to monosaccharide stimulus	32	1511	170	28397	9.4e-09	4.9e-07	// AT5G21170 // AT4G15545 // AT4G19840 // AT5G53370 // AT4G21960 // AT5G64750 // AT1G10070 // AT3G54960 // AT4G33150 // AT4G35770 // AT1G08630 // AT2G17880 // AT2G28900 // AT2G13360 // AT2G01830 // AT3G01720 // AT1G30900 // AT5G54080 // AT3G45300 // AT1G28330 // AT1G29920 // AT2G03220 // AT2G32080 // AT5G20250 // AT1G52340 // AT3G47340 // AT3G06850 // AT4G15920 // AT1G15380 // AT5G60360 // AT3G26…
GO:0009746	P	response to hexose stimulus	32	1511	170	28397	9.4e-09	4.9e-07	// AT5G21170 // AT4G15545 // AT4G19840 // AT5G53370 // AT4G21960 // AT5G64750 // AT1G10070 // AT3G54960 // AT4G33150 // AT4G35770 // AT1G08630 // AT2G17880 // AT2G28900 // AT2G13360 // AT2G01830 // AT3G01720 // AT1G30900 // AT5G54080 // AT3G45300 // AT1G28330 // AT1G29920 // AT2G03220 // AT2G32080 // AT5G20250 // AT1G52340 // AT3G47340 // AT3G06850 // AT4G15920 // AT1G15380 // AT5G60360 // AT3G26…
GO:0080090	P	regulation of primary metabolic process	218	1511	2761	28397	1e-08	5.3e-07	// AT5G49520 // AT4G12560 // AT3G60530 // AT1G32130 // AT4G11660 // AT3G17040 // AT4G27310 // AT1G01260 // AT1G78700 // AT4G15560 // AT2G36270 // AT1G69040 // AT1G18740 // AT2G47900 // AT1G23740 // AT1G03160 // AT5G48930 // AT3G56290 // AT1G69600 // AT3G15510 // AT5G35840 // AT4G27270 // AT1G19220 // AT3G16770 // AT3G18280 // AT1G46768 // AT2G35940 // AT5G60600 // AT1G51550 // AT4G23810 // AT4G30…
GO:0044106	P	cellular amine metabolic process	96	1511	947	28397	1.1e-08	5.4e-07	// AT4G31500 // AT1G64660 // AT4G15560 // AT1G79040 // AT3G09830 // AT1G69040 // AT1G23740 // AT5G62790 // AT1G08630 // AT1G18500 // AT5G13760 // AT3G18930 // AT2G35940 // AT5G60600 // AT5G54080 // AT3G45300 // AT4G36670 // AT4G30950 // AT3G62130 // AT3G23820 // AT4G25570 // AT1G20340 // AT2G43400 // AT4G02610 // AT1G24100 // AT2G36950 // AT1G11840 // AT5G64040 // AT1G06680 // AT2G42320 // AT5G18…
GO:0000165	P	MAPKKK cascade	35	1511	209	28397	2.7e-08	1.4e-06	// AT4G08500 // AT1G80840 // AT2G38470 // AT1G74360 // AT1G16540 // AT1G33590 // AT1G06680 // AT2G43790 // AT5G24530 // AT2G26560 // AT5G42050 // AT3G16785 // AT3G52430 // AT1G78600 // AT5G42650 // AT1G35710 // AT5G52750 // AT4G03280 // AT1G31130 // AT5G60600 // AT1G15520 // AT1G73805 // AT4G01370 // AT4G23810 // AT3G57530 // AT5G40440 // AT3G56400 // AT5G60900 // AT5G66190 // AT3G11840 // AT3G50…
GO:0009862	P	systemic acquired resistance, salicylic acid mediated signaling pathway	39	1511	251	28397	2.7e-08	1.4e-06	// AT5G65210 // AT4G08500 // AT1G80840 // AT2G38470 // AT1G74360 // AT1G16540 // AT1G33590 // AT1G06680 // AT3G63010 // AT5G35735 // AT3G60690 // AT5G24530 // AT2G26560 // AT5G42050 // AT2G16060 // AT3G16785 // AT3G52430 // AT1G78600 // AT5G42650 // AT4G27450 // AT4G03280 // AT2G35940 // AT5G60600 // AT2G43790 // AT1G73805 // AT4G01370 // AT4G23810 // AT3G57530 // AT3G56400 // AT5G40010 // AT5G60…
GO:0044270	P	cellular nitrogen compound catabolic process	22	1511	88	28397	2.7e-08	1.4e-06	// AT1G30110 // AT3G01470 // AT1G20560 // AT1G27320 // AT4G13250 // AT4G31390 // AT5G54080 // AT4G13830 // AT2G19810 // AT3G26580 // AT4G34880 // AT3G17810 // AT4G20070 // AT5G11840 // AT1G54100 // AT3G23490 // AT5G43150 // AT4G11960 // AT1G76570 // AT5G35970 // AT1G68830 // AT5G13800
GO:0015996	P	chlorophyll catabolic process	18	1511	58	28397	3.2e-08	1.6e-06	// AT1G27320 // AT4G13830 // AT2G19810 // AT1G54100 // AT4G11960 // AT5G43150 // AT3G01470 // AT1G76570 // AT5G54080 // AT5G35970 // AT1G68830 // AT5G13800 // AT3G26580 // AT5G11840 // AT4G13250 // AT1G20560 // AT4G20070 // AT4G31390
GO:0046149	P	pigment catabolic process	18	1511	58	28397	3.2e-08	1.6e-06	// AT1G27320 // AT4G13830 // AT2G19810 // AT1G54100 // AT4G11960 // AT5G43150 // AT3G01470 // AT1G76570 // AT5G54080 // AT5G35970 // AT1G68830 // AT5G13800 // AT3G26580 // AT5G11840 // AT4G13250 // AT1G20560 // AT4G20070 // AT4G31390
GO:0019222	P	regulation of metabolic process	242	1511	3186	28397	3.2e-08	1.6e-06	// AT5G49520 // AT4G12560 // AT3G60530 // AT1G32130 // AT4G11660 // AT3G17040 // AT4G27310 // AT1G01260 // AT1G78700 // AT4G15560 // AT5G24530 // AT2G36270 // AT4G03280 // AT1G69040 // AT1G18740 // AT2G47900 // AT1G23740 // AT1G03160 // AT5G48930 // AT3G56290 // AT1G69600 // AT3G15510 // AT5G35840 // AT4G27270 // AT1G19220 // AT3G16770 // AT3G18280 // AT1G46768 // AT2G35940 // AT5G60600 // AT1G76…
GO:0006464	P	protein modification process	216	1511	2773	28397	3.4e-08	1.6e-06	// AT1G62400 // AT2G17220 // AT4G05180 // AT4G15560 // AT1G32130 // AT5G66850 // AT3G17040 // AT2G29890 // AT5G53140 // AT3G09830 // AT5G35790 // AT5G42050 // AT2G36270 // AT2G47900 // AT1G03160 // AT4G21920 // AT5G66450 // AT4G31750 // AT1G60190 // AT2G47730 // AT1G76390 // AT2G28120 // AT2G41050 // AT5G40780 // AT4G04850 // AT4G30950 // AT1G77810 // AT1G70530 // AT3G60220 // AT5G59010 // AT1G59…
GO:0009891	P	positive regulation of biosynthetic process	68	1511	600	28397	3.7e-08	1.8e-06	// AT5G49520 // AT3G19290 // AT1G69600 // AT3G60530 // AT1G32640 // AT1G10470 // AT3G04740 // AT3G17040 // AT3G08720 // AT3G44460 // AT4G19840 // AT2G30040 // AT5G53370 // AT5G35735 // AT3G01470 // AT1G28520 // AT4G15560 // AT2G30490 // AT2G37040 // AT1G18740 // AT2G47900 // AT4G01070 // AT1G03160 // AT5G48930 // AT5G51100 // AT2G36270 // AT4G27410 // AT3G16770 // AT3G18280 // AT2G38370 // AT4G27…
GO:0006091	P	generation of precursor metabolites and energy	78	1511	730	28397	3.7e-08	1.8e-06	// AT2G30570 // AT1G11840 // AT5G65165 // AT3G56940 // AT5G64040 // AT5G21930 // AT1G14150 // AT1G06680 // AT3G61470 // AT1G05575 // AT4G12800 // AT4G30950 // AT5G53460 // AT1G32470 // AT5G51545 // AT2G05100 // AT1G08830 // AT1G19530 // AT5G38660 // AT3G21055 // AT1G03160 // AT3G58750 // AT1G79040 // ATCG00350 // AT4G03280 // AT5G08410 // AT2G40100 // AT5G64210 // AT1G33055 // AT5G47810 // AT1G68…
GO:0031328	P	positive regulation of cellular biosynthetic process	68	1511	600	28397	3.7e-08	1.8e-06	// AT5G49520 // AT3G19290 // AT1G69600 // AT3G60530 // AT1G32640 // AT1G10470 // AT3G04740 // AT3G17040 // AT3G08720 // AT3G44460 // AT4G19840 // AT2G30040 // AT5G53370 // AT5G35735 // AT3G01470 // AT1G28520 // AT4G15560 // AT2G30490 // AT2G37040 // AT1G18740 // AT2G47900 // AT4G01070 // AT1G03160 // AT5G48930 // AT5G51100 // AT2G36270 // AT4G27410 // AT3G16770 // AT3G18280 // AT2G38370 // AT4G27…
GO:0031325	P	positive regulation of cellular metabolic process	69	1511	615	28397	4.2e-08	2e-06	// AT5G49520 // AT3G19290 // AT1G69600 // AT3G60530 // AT2G38470 // AT1G32640 // AT1G10470 // AT3G04740 // AT3G17040 // AT3G08720 // AT3G44460 // AT4G19840 // AT2G30040 // AT5G53370 // AT5G35735 // AT3G01470 // AT1G28520 // AT4G15560 // AT2G30490 // AT2G37040 // AT1G18740 // AT2G47900 // AT4G01070 // AT1G03160 // AT5G48930 // AT5G51100 // AT2G36270 // AT4G27410 // AT3G16770 // AT3G18280 // AT2G38…
GO:0071369	P	cellular response to ethylene stimulus	28	1511	144	28397	4.3e-08	2e-06	// AT1G80840 // AT1G05575 // AT1G59950 // AT4G29780 // AT2G30040 // AT3G63010 // AT2G44840 // AT4G17500 // AT3G44260 // AT4G16110 // AT1G27320 // AT1G27730 // AT2G27310 // AT3G16770 // AT2G43790 // AT2G35940 // AT1G16540 // AT5G40440 // AT2G16720 // AT5G44210 // AT4G01280 // AT4G17490 // AT1G54100 // AT3G23240 // AT3G20770 // AT5G38895 // AT1G32230 // AT3G12500
GO:0009308	P	amine metabolic process	100	1511	1034	28397	4.5e-08	2.1e-06	// AT4G31500 // AT1G64660 // AT4G15560 // AT1G79040 // AT3G09830 // AT1G69040 // AT1G23740 // AT5G62790 // AT1G08630 // AT1G18500 // AT5G13760 // AT3G18930 // AT2G35940 // AT5G60600 // AT5G54080 // AT3G45300 // AT4G36670 // AT4G30950 // AT3G62130 // AT3G23820 // AT4G25570 // AT1G19110 // AT4G37890 // AT1G20340 // AT2G43400 // AT4G02610 // AT1G24100 // AT2G36950 // AT1G11840 // AT5G64040 // AT1G06…
GO:0009695	P	jasmonic acid biosynthetic process	27	1511	136	28397	5.1e-08	2.4e-06	// AT4G31500 // AT1G44350 // AT4G15560 // AT1G32640 // AT3G17860 // AT1G80840 // AT3G22400 // AT4G39980 // AT1G17420 // AT1G23740 // AT1G27730 // AT2G33150 // AT5G62790 // AT5G60600 // AT4G08500 // AT5G62200 // AT2G22170 // AT4G30950 // AT3G06490 // AT4G38970 // AT2G18950 // AT3G14050 // AT5G42650 // AT4G24380 // AT4G08170 // AT5G38710 // AT2G30360
GO:0006633	P	fatty acid biosynthetic process	43	1511	303	28397	5.5e-08	2.5e-06	// AT4G31500 // AT1G44350 // AT4G15560 // AT1G32640 // AT5G42650 // AT4G25700 // AT3G17860 // AT1G80840 // AT3G22400 // AT4G39980 // AT1G17420 // AT1G23740 // AT1G27730 // AT2G33150 // AT5G62790 // AT2G26560 // AT2G04350 // AT4G33950 // AT4G26740 // AT5G53490 // AT4G02530 // AT5G60600 // AT4G08500 // AT5G62200 // AT3G06490 // AT4G30950 // AT1G25450 // AT5G17230 // AT4G04320 // AT2G22170 // AT4G38…
GO:0009642	P	response to light intensity	41	1511	282	28397	6.2e-08	2.8e-06	// AT1G80840 // AT4G11660 // AT1G20340 // AT1G06680 // AT2G19310 // AT4G24230 // AT5G18170 // AT1G17420 // AT2G26560 // AT3G54960 // AT1G08830 // AT1G27730 // AT1G79040 // AT1G54050 // AT2G43400 // AT2G40000 // AT5G60600 // AT3G63060 // AT4G30950 // AT3G54890 // AT5G48300 // AT5G18100 // AT5G07330 // AT1G13990 // AT3G47340 // AT4G24240 // AT2G46240 // AT3G06850 // AT3G50820 // AT4G17490 // AT5G24…
GO:0043455	P	regulation of secondary metabolic process	29	1511	157	28397	6.6e-08	3e-06	// AT1G32640 // AT1G10470 // AT5G04720 // AT4G19840 // AT2G01830 // AT5G53370 // AT5G35735 // AT4G16110 // AT2G37040 // AT1G27320 // AT5G48930 // AT2G30490 // AT5G13930 // AT3G18280 // AT4G01070 // AT2G35940 // AT5G20885 // AT3G01860 // AT3G57530 // AT3G52800 // AT1G59580 // AT1G18740 // AT1G52340 // AT2G26170 // AT5G54160 // AT5G20900 // AT4G12010 // AT1G60710 // AT3G26790
GO:0009893	P	positive regulation of metabolic process	69	1511	623	28397	6.6e-08	3e-06	// AT5G49520 // AT3G19290 // AT1G69600 // AT3G60530 // AT2G38470 // AT1G32640 // AT1G10470 // AT3G04740 // AT3G17040 // AT3G08720 // AT3G44460 // AT4G19840 // AT2G30040 // AT5G53370 // AT5G35735 // AT3G01470 // AT1G28520 // AT4G15560 // AT2G30490 // AT2G37040 // AT1G18740 // AT2G47900 // AT4G01070 // AT1G03160 // AT5G48930 // AT5G51100 // AT2G36270 // AT4G27410 // AT3G16770 // AT3G18280 // AT2G38…
GO:0033015	P	tetrapyrrole catabolic process	18	1511	62	28397	7.4e-08	3.3e-06	// AT1G27320 // AT4G13830 // AT2G19810 // AT1G54100 // AT4G11960 // AT5G43150 // AT3G01470 // AT1G76570 // AT5G54080 // AT5G35970 // AT1G68830 // AT5G13800 // AT3G26580 // AT5G11840 // AT4G13250 // AT1G20560 // AT4G20070 // AT4G31390
GO:0006787	P	porphyrin catabolic process	18	1511	62	28397	7.4e-08	3.3e-06	// AT1G27320 // AT4G13830 // AT2G19810 // AT1G54100 // AT4G11960 // AT5G43150 // AT3G01470 // AT1G76570 // AT5G54080 // AT5G35970 // AT1G68830 // AT5G13800 // AT3G26580 // AT5G11840 // AT4G13250 // AT1G20560 // AT4G20070 // AT4G31390
GO:0009963	P	positive regulation of flavonoid biosynthetic process	23	1511	103	28397	7.9e-08	3.5e-06	// AT1G32640 // AT1G10470 // AT5G04720 // AT4G19840 // AT5G53370 // AT5G35735 // AT2G37040 // AT1G18740 // AT5G48930 // AT2G30490 // AT3G18280 // AT4G01070 // AT2G35940 // AT5G20885 // AT3G01860 // AT3G57530 // AT3G52800 // AT1G59580 // AT2G26170 // AT5G54160 // AT5G20900 // AT4G12010 // AT1G60710
GO:0007243	P	protein kinase cascade	35	1511	223	28397	1.1e-07	4.9e-06	// AT4G08500 // AT1G80840 // AT2G38470 // AT1G74360 // AT1G16540 // AT1G33590 // AT1G06680 // AT2G43790 // AT5G24530 // AT2G26560 // AT5G42050 // AT3G16785 // AT3G52430 // AT1G78600 // AT5G42650 // AT1G35710 // AT5G52750 // AT4G03280 // AT1G31130 // AT5G60600 // AT1G15520 // AT1G73805 // AT4G01370 // AT4G23810 // AT3G57530 // AT5G40440 // AT3G56400 // AT5G60900 // AT5G66190 // AT3G11840 // AT3G50…
GO:0031326	P	regulation of cellular biosynthetic process	204	1511	2631	28397	1.2e-07	5.2e-06	// AT5G49520 // AT1G33240 // AT3G60530 // AT1G32130 // AT4G11660 // AT3G17040 // AT4G27310 // AT1G01260 // AT1G78700 // AT4G15560 // AT2G36270 // AT1G18740 // AT2G47900 // AT1G03160 // AT5G48930 // AT3G56290 // AT1G69600 // AT3G15510 // AT5G35840 // AT4G27270 // AT1G19220 // AT3G16770 // AT3G18280 // AT1G46768 // AT2G35940 // AT5G60600 // AT1G51550 // AT4G23810 // AT1G33590 // AT3G06490 // AT5G18…
GO:0044249	P	cellular biosynthetic process	506	1511	7737	28397	1.2e-07	5.2e-06	// AT4G15560 // AT3G47950 // AT4G11660 // AT4G08250 // AT1G76490 // AT5G18110 // AT2G46970 // AT1G76880 // AT1G01260 // AT1G28520 // AT2G34630 // AT4G29090 // AT1G18740 // AT5G66450 // AT1G23740 // AT1G03160 // AT4G21920 // AT5G48930 // AT1G19220 // AT3G18930 // AT5G51545 // AT2G28120 // AT1G46768 // AT2G35940 // AT5G23280 // AT1G25450 // AT5G48300 // AT1G53320 // AT3G23820 // AT3G02990 // AT4G36…
GO:0009889	P	regulation of biosynthetic process	204	1511	2634	28397	1.3e-07	5.5e-06	// AT5G49520 // AT1G33240 // AT3G60530 // AT1G32130 // AT4G11660 // AT3G17040 // AT4G27310 // AT1G01260 // AT1G78700 // AT4G15560 // AT2G36270 // AT1G18740 // AT2G47900 // AT1G03160 // AT5G48930 // AT3G56290 // AT1G69600 // AT3G15510 // AT5G35840 // AT4G27270 // AT1G19220 // AT3G16770 // AT3G18280 // AT1G46768 // AT2G35940 // AT5G60600 // AT1G51550 // AT4G23810 // AT1G33590 // AT3G06490 // AT5G18…
GO:0048585	P	negative regulation of response to stimulus	46	1511	349	28397	1.4e-07	5.8e-06	// AT4G12560 // AT4G39670 // AT1G80840 // AT2G38470 // AT1G74360 // AT1G16540 // AT1G33590 // AT3G18830 // AT1G06680 // AT3G63010 // AT5G35735 // AT5G64750 // AT3G59940 // AT5G40470 // AT5G24530 // AT2G26560 // AT5G42050 // AT3G16785 // AT3G52430 // AT1G78600 // AT2G17220 // AT5G42650 // AT4G03280 // AT5G60600 // AT2G43790 // AT1G73805 // AT4G01370 // AT4G23810 // AT3G57530 // AT4G35390 // AT1G14…
GO:0009058	P	biosynthetic process	518	1511	7962	28397	1.5e-07	6.2e-06	// AT4G15560 // AT3G47950 // AT4G11660 // AT4G08250 // AT1G76490 // AT5G18110 // AT2G46970 // AT4G33000 // AT1G76880 // AT1G01260 // AT1G28520 // AT2G34630 // AT4G29090 // AT1G18740 // AT5G66450 // AT1G23740 // AT1G03160 // AT4G21920 // AT5G48930 // AT1G19220 // AT3G18930 // AT5G51545 // AT2G28120 // AT1G46768 // AT2G35940 // AT5G23280 // AT1G25450 // AT5G48300 // AT1G53320 // AT3G23820 // AT3G02…
GO:0030001	P	metal ion transport	64	1511	576	28397	1.8e-07	7.5e-06	// AT2G36950 // AT4G16380 // AT1G29280 // AT4G08570 // AT3G13320 // AT4G21960 // AT1G76490 // AT1G72200 // AT3G09030 // AT5G21930 // AT5G05365 // AT4G05180 // AT4G12800 // AT5G55470 // AT5G48290 // AT2G23150 // AT3G26740 // AT1G27320 // AT3G05030 // AT2G20260 // AT3G54820 // AT5G52750 // AT3G04570 // AT1G70890 // AT5G53130 // AT5G53490 // AT2G13360 // AT5G20650 // AT1G18980 // AT5G51160 // AT1G12…
GO:0006720	P	isoprenoid metabolic process	58	1511	500	28397	1.8e-07	7.8e-06	// AT4G31500 // AT4G15560 // AT2G17650 // AT5G35790 // AT1G76490 // AT2G26170 // AT1G73110 // AT2G23240 // AT3G24220 // AT5G42650 // AT4G25700 // AT3G26060 // AT3G20160 // AT3G54510 // AT2G34630 // AT2G36270 // AT1G17010 // AT1G23740 // AT4G36810 // AT5G62790 // AT4G10020 // AT4G34350 // AT4G24660 // AT5G53490 // AT4G27430 // AT2G21490 // AT4G02530 // AT5G60600 // AT1G16540 // AT2G20890 // AT1G06…
GO:0051187	P	cofactor catabolic process	21	1511	92	28397	2.1e-07	8.8e-06	// AT5G65165 // AT1G27320 // AT4G13830 // AT2G19810 // AT3G58750 // AT1G54100 // AT4G11960 // AT5G43150 // AT3G01470 // AT1G76570 // AT5G54080 // AT5G35970 // AT1G68830 // AT5G13800 // AT1G68750 // AT3G26580 // AT5G11840 // AT4G13250 // AT1G20560 // AT4G20070 // AT4G31390
GO:0006796	P	phosphate metabolic process	134	1511	1571	28397	2.2e-07	9.4e-06	// AT1G62400 // AT4G15560 // AT5G66850 // AT2G43790 // AT5G53140 // AT3G09830 // AT5G24010 // AT2G17220 // AT1G03160 // AT3G04910 // AT4G31750 // AT5G35840 // AT3G17040 // AT4G04850 // AT4G30950 // AT1G70530 // AT5G59010 // AT1G59580 // AT2G19130 // AT5G02070 // AT5G47070 // AT2G24370 // AT4G23895 // AT3G58760 // AT2G01210 // AT3G27580 // AT5G23170 // AT2G02710 // AT2G01890 // AT2G28930 // AT1G66…
GO:0006793	P	phosphorus metabolic process	134	1511	1572	28397	2.3e-07	9.6e-06	// AT1G62400 // AT4G15560 // AT5G66850 // AT2G43790 // AT5G53140 // AT3G09830 // AT5G24010 // AT2G17220 // AT1G03160 // AT3G04910 // AT4G31750 // AT5G35840 // AT3G17040 // AT4G04850 // AT4G30950 // AT1G70530 // AT5G59010 // AT1G59580 // AT2G19130 // AT5G02070 // AT5G47070 // AT2G24370 // AT4G23895 // AT3G58760 // AT2G01210 // AT3G27580 // AT5G23170 // AT2G02710 // AT2G01890 // AT2G28930 // AT1G66…
GO:0010155	P	regulation of proton transport	19	1511	77	28397	2.8e-07	1.2e-05	// AT5G35840 // AT4G15545 // AT4G15560 // AT4G08920 // AT3G54890 // AT1G60950 // AT2G23390 // AT5G48300 // AT1G79040 // AT1G20340 // AT1G06680 // AT1G32160 // AT5G58140 // AT2G02710 // AT5G35790 // AT5G60600 // AT3G08010 // AT4G04850 // AT4G23050
GO:0042538	P	hyperosmotic salinity response	28	1511	162	28397	3.6e-07	1.5e-05	// AT1G06620 // AT4G17500 // AT1G74520 // AT1G16540 // AT1G05260 // AT4G30960 // AT3G63010 // AT2G44840 // AT5G50720 // AT2G38905 // AT1G27730 // AT2G27310 // AT4G27410 // AT3G11410 // AT1G15520 // AT4G01370 // AT3G57530 // AT3G06490 // AT5G27320 // AT1G14920 // AT5G59310 // AT2G01570 // AT3G14050 // AT1G80160 // AT4G33000 // AT2G46680 // AT3G26090 // AT3G22160
GO:0009962	P	regulation of flavonoid biosynthetic process	24	1511	124	28397	4.2e-07	1.7e-05	// AT1G32640 // AT1G10470 // AT5G04720 // AT4G19840 // AT5G53370 // AT5G35735 // AT2G37040 // AT1G18740 // AT5G48930 // AT2G30490 // AT5G13930 // AT3G18280 // AT4G01070 // AT2G35940 // AT5G20885 // AT3G01860 // AT3G57530 // AT3G52800 // AT1G59580 // AT2G26170 // AT5G54160 // AT5G20900 // AT4G12010 // AT1G60710
GO:0008299	P	isoprenoid biosynthetic process	55	1511	477	28397	4.5e-07	1.8e-05	// AT4G31500 // AT4G15560 // AT2G17650 // AT5G35790 // AT1G76490 // AT1G73110 // AT2G23240 // AT3G24220 // AT5G42650 // AT4G25700 // AT3G26060 // AT3G20160 // AT3G54510 // AT2G34630 // AT2G36270 // AT1G17010 // AT1G23740 // AT4G36810 // AT5G62790 // AT4G34350 // AT4G24660 // AT5G53490 // AT4G27430 // AT2G21490 // AT4G02530 // AT5G60600 // AT1G16540 // AT2G20890 // AT1G06570 // AT1G54860 // AT4G30…
GO:0000096	P	sulfur amino acid metabolic process	54	1511	465	28397	4.7e-07	1.9e-05	// AT4G31500 // AT1G64660 // AT4G15560 // AT3G13050 // AT1G11840 // AT5G28020 // AT5G64040 // AT1G06680 // AT4G21960 // AT3G26060 // AT4G01850 // AT3G44260 // AT1G17420 // AT1G21390 // AT2G24270 // AT5G63130 // AT1G23740 // AT5G42650 // AT5G62790 // AT5G08430 // AT2G27310 // AT3G04940 // AT4G30950 // AT5G13760 // AT3G18930 // AT1G32470 // AT1G55670 // AT2G35940 // AT5G60600 // AT3G09830 // AT1G79…
GO:0031348	P	negative regulation of defense response	38	1511	273	28397	4.9e-07	2e-05	// AT4G12560 // AT4G39670 // AT1G80840 // AT2G38470 // AT1G74360 // AT1G16540 // AT1G33590 // AT3G18830 // AT1G06680 // AT3G63010 // AT5G35735 // AT5G40470 // AT5G24530 // AT2G26560 // AT5G42050 // AT3G16785 // AT3G52430 // AT1G78600 // AT2G17220 // AT5G42650 // AT4G03280 // AT5G60600 // AT2G43790 // AT1G73805 // AT4G01370 // AT4G23810 // AT3G57530 // AT3G56400 // AT3G45040 // AT4G08500 // AT5G60…
GO:0006972	P	hyperosmotic response	36	1511	251	28397	5.2e-07	2.1e-05	// AT1G06620 // AT4G17500 // AT1G74520 // AT1G16540 // AT1G05260 // AT4G30960 // AT3G63010 // AT4G33000 // AT5G50720 // AT2G38905 // AT1G27730 // AT2G27310 // AT3G12490 // AT3G11410 // AT4G27410 // AT5G60360 // AT1G15520 // AT4G01370 // AT3G57530 // AT3G06490 // AT5G27320 // AT1G79900 // AT1G53240 // AT1G14920 // AT5G59310 // AT2G01570 // AT2G46680 // AT3G14050 // AT1G80160 // AT1G32230 // AT2G44…
GO:0046483	P	heterocycle metabolic process	95	1511	1023	28397	5.2e-07	2.1e-05	// AT4G31500 // AT1G30110 // AT4G15560 // AT3G47950 // AT1G76490 // AT3G10870 // AT3G03990 // AT1G23740 // AT1G03160 // AT5G48930 // AT5G60600 // AT2G43790 // AT4G36670 // AT4G30950 // AT5G17230 // AT5G57110 // AT3G23820 // AT4G23895 // AT1G19110 // AT4G37890 // AT3G48890 // AT1G63440 // AT4G11960 // AT1G30820 // AT2G29630 // AT5G13800 // AT2G43400 // AT4G02610 // AT2G40400 // AT2G36950 // AT1G09…
GO:0006800	P	oxygen and reactive oxygen species metabolic process	44	1511	347	28397	6.5e-07	2.6e-05	// AT1G80840 // AT2G38470 // AT1G74360 // AT4G35090 // AT4G15545 // AT1G33590 // AT4G33950 // AT1G06680 // AT5G24530 // AT2G26560 // AT2G16060 // AT3G52430 // AT1G78600 // AT2G46600 // AT4G33150 // AT5G42650 // AT5G62790 // AT4G27450 // AT4G03280 // AT2G47070 // AT4G36730 // AT5G60600 // AT1G15520 // AT1G73805 // AT4G01370 // AT4G23810 // AT1G08830 // AT5G18100 // AT1G23800 // AT1G04400 // AT3G56…
GO:0009845	P	seed germination	34	1511	233	28397	7.5e-07	2.9e-05	// AT2G01830 // AT1G09970 // AT3G63010 // AT5G67360 // AT1G75390 // AT3G48330 // AT4G16110 // AT2G36270 // AT4G32551 // AT1G27320 // AT5G66730 // AT4G24660 // AT1G60190 // AT3G63060 // AT3G22640 // AT1G14920 // AT5G42820 // AT1G07430 // AT5G27320 // AT5G40420 // AT4G26740 // AT5G57710 // AT1G56290 // AT2G01570 // AT2G40170 // AT4G22140 // AT1G18100 // AT4G25140 // AT3G22840 // AT1G75220 // AT5G66…
GO:0044272	P	sulfur compound biosynthetic process	55	1511	486	28397	7.6e-07	3e-05	// AT4G31500 // AT4G15560 // AT2G38470 // AT1G11840 // AT1G32640 // AT1G79040 // AT5G64040 // AT5G05260 // AT1G06680 // AT4G21960 // AT3G26060 // AT4G01850 // AT5G08410 // AT4G27520 // AT2G24270 // AT1G23740 // AT1G03160 // AT4G36810 // AT5G62790 // AT5G08430 // AT5G28020 // AT3G04940 // AT4G30950 // AT5G13760 // AT1G32470 // AT1G60000 // AT1G55670 // AT2G35940 // AT5G60600 // AT2G43790 // AT3G55…
GO:0006605	P	protein targeting	86	1511	906	28397	8.1e-07	3.1e-05	// AT1G80840 // AT1G32130 // AT2G43790 // AT3G09830 // AT3G56310 // AT5G24530 // AT5G42050 // AT1G18740 // AT5G48930 // AT3G18280 // AT2G35940 // AT5G20900 // AT5G60600 // AT5G54080 // AT4G23810 // AT1G59580 // AT5G39510 // AT1G32230 // AT5G22000 // AT1G05940 // AT3G13320 // AT5G04720 // AT3G10850 // AT1G06680 // AT5G35735 // AT3G22440 // AT1G05060 // AT1G78600 // AT1G77480 // AT4G03280 // AT3G01…
GO:0043687	P	post-translational protein modification	164	1511	2075	28397	8.3e-07	3.2e-05	// AT1G62400 // AT2G17220 // AT4G05180 // AT4G15560 // AT5G66850 // AT3G17040 // AT5G53140 // AT3G09830 // AT2G36270 // AT2G47900 // AT1G03160 // AT4G31750 // AT1G60190 // AT1G76390 // AT2G41050 // AT4G04850 // AT4G30950 // AT1G70530 // AT3G60220 // AT5G59010 // AT1G59580 // AT2G19130 // AT1G23800 // AT5G47070 // AT5G22470 // AT1G24330 // AT1G49210 // AT2G24370 // AT3G04910 // AT1G56290 // AT3G58…
GO:0060548	P	negative regulation of cell death	28	1511	174	28397	1.3e-06	5e-05	// AT4G08500 // AT1G80840 // AT2G38470 // AT1G74360 // AT3G13320 // AT1G16540 // AT1G09970 // AT3G63010 // AT2G44840 // AT3G09830 // AT2G26560 // AT5G42050 // AT3G16785 // AT3G52430 // AT1G32640 // AT2G43790 // AT1G15520 // AT4G01370 // AT5G25930 // AT3G57530 // AT3G56400 // AT1G08860 // AT5G40780 // AT3G11840 // AT5G10695 // AT1G32230 // AT5G20990 // AT3G22160
GO:0032879	P	regulation of localization	31	1511	207	28397	1.4e-06	5.3e-05	// AT4G15560 // AT3G13320 // AT4G15545 // AT1G06680 // AT4G33000 // AT1G27320 // AT4G08920 // AT1G56220 // AT1G79040 // AT3G04570 // AT5G57685 // AT5G35840 // AT2G47070 // AT4G23050 // AT5G35790 // AT5G60600 // AT3G08010 // AT4G04850 // AT2G28840 // AT3G54890 // AT1G32160 // AT5G48300 // AT1G01140 // AT5G40780 // AT2G01570 // AT2G23390 // AT1G20340 // AT5G58140 // AT2G02710 // AT4G02440 // AT1G60…
GO:0071216	P	cellular response to biotic stimulus	30	1511	197	28397	1.5e-06	5.7e-05	// AT5G65210 // AT3G19290 // AT4G39670 // AT1G80840 // AT3G13050 // AT1G74360 // AT1G16540 // AT3G44460 // AT3G63010 // AT1G75390 // AT5G42050 // AT3G16785 // AT3G52430 // AT4G08500 // AT2G43790 // AT4G20260 // AT4G01370 // AT3G57530 // AT2G23770 // AT3G28340 // AT3G08720 // AT3G45040 // AT3G51890 // AT5G44080 // AT5G40780 // AT5G42380 // AT1G19020 // AT5G10695 // AT1G32230 // AT5G20990
GO:0042743	P	hydrogen peroxide metabolic process	42	1511	335	28397	1.5e-06	5.7e-05	// AT1G80840 // AT2G38470 // AT1G74360 // AT4G35090 // AT4G15545 // AT1G33590 // AT4G33950 // AT1G06680 // AT5G24530 // AT2G26560 // AT2G16060 // AT3G52430 // AT1G78600 // AT2G46600 // AT4G33150 // AT5G42650 // AT5G62790 // AT4G27450 // AT4G03280 // AT2G47070 // AT4G36730 // AT5G60600 // AT1G15520 // AT1G73805 // AT4G01370 // AT4G23810 // AT1G23800 // AT1G04400 // AT3G56400 // AT5G40010 // AT5G60…
GO:0007154	P	cell communication	74	1511	758	28397	1.9e-06	7.1e-05	// AT1G33240 // AT4G08500 // AT1G64660 // AT1G29280 // AT3G55530 // AT5G64750 // AT4G37870 // AT5G21170 // AT1G16540 // AT1G72200 // AT3G56040 // AT4G12250 // AT3G16785 // AT3G63010 // AT4G15570 // AT1G05260 // AT1G11410 // AT4G35090 // AT3G48750 // AT3G59940 // AT5G42050 // AT4G32551 // AT3G52430 // AT4G35390 // AT1G27320 // AT2G17220 // AT1G80760 // AT2G33150 // AT3G54820 // AT1G65790 // AT5G66…
GO:0005975	P	carbohydrate metabolic process	173	1511	2249	28397	1.9e-06	7.2e-05	// AT4G31500 // AT4G15560 // AT1G32130 // AT1G17100 // AT1G72200 // AT1G14150 // AT5G63810 // AT4G33000 // AT3G56310 // AT5G45300 // AT1G08830 // AT5G38660 // AT1G23740 // AT1G63380 // AT3G56290 // AT4G34350 // AT5G62220 // AT5G39990 // AT5G60600 // AT4G10960 // AT4G30950 // AT1G77810 // AT5G61410 // AT5G17230 // AT5G60660 // AT5G48300 // AT3G58750 // AT5G44640 // AT3G23820 // AT4G25570 // AT2G32…
GO:0043269	P	regulation of ion transport	25	1511	147	28397	2e-06	7.3e-05	// AT4G15560 // AT3G13320 // AT4G15545 // AT2G23390 // AT4G33000 // AT1G27320 // AT4G08920 // AT1G79040 // AT3G04570 // AT5G35840 // AT4G23050 // AT5G35790 // AT5G60600 // AT3G08010 // AT4G04850 // AT3G54890 // AT1G32160 // AT5G48300 // AT1G01140 // AT5G40780 // AT1G06680 // AT1G20340 // AT5G58140 // AT2G02710 // AT1G60950
GO:0006468	P	protein amino acid phosphorylation	100	1511	1134	28397	2.2e-06	8.2e-05	// AT1G62400 // AT4G15560 // AT5G66850 // AT3G09830 // AT2G17220 // AT1G65790 // AT5G35840 // AT5G13160 // AT4G04850 // AT1G70530 // AT5G59010 // AT1G59580 // AT2G19130 // AT5G02070 // AT5G47070 // AT2G24370 // AT3G04910 // AT3G58760 // AT2G01210 // AT3G27580 // AT5G23170 // AT2G02710 // AT2G28930 // AT1G66980 // AT5G35790 // AT3G57720 // AT5G09890 // AT2G30040 // AT5G10530 // AT1G27320 // AT4G08…
GO:0043069	P	negative regulation of programmed cell death	27	1511	170	28397	2.5e-06	9.1e-05	// AT4G08500 // AT1G80840 // AT2G38470 // AT1G74360 // AT3G13320 // AT1G16540 // AT1G09970 // AT3G63010 // AT2G44840 // AT3G09830 // AT2G26560 // AT5G42050 // AT3G16785 // AT3G52430 // AT1G32640 // AT2G43790 // AT4G01370 // AT5G25930 // AT3G57530 // AT3G56400 // AT5G40780 // AT3G11840 // AT1G15520 // AT5G10695 // AT1G32230 // AT5G20990 // AT3G22160
GO:0051252	P	regulation of RNA metabolic process	181	1511	2388	28397	2.6e-06	9.4e-05	// AT5G49520 // AT1G33240 // AT3G60530 // AT1G32130 // AT4G11660 // AT3G17040 // AT4G27310 // AT1G01260 // AT1G78700 // AT1G28520 // AT2G36270 // AT2G47900 // AT1G03160 // AT3G56290 // AT1G69600 // AT3G15510 // AT5G35840 // AT4G27270 // AT1G19220 // AT3G16770 // AT1G46768 // AT2G35940 // AT5G60600 // AT1G51550 // AT4G23810 // AT1G33590 // AT3G06490 // AT1G09140 // AT5G18450 // AT1G50420 // AT1G53…
GO:0051049	P	regulation of transport	27	1511	172	28397	3e-06	0.00011	// AT4G15560 // AT3G13320 // AT4G15545 // AT2G23390 // AT4G33000 // AT1G27320 // AT4G08920 // AT1G79040 // AT3G04570 // AT5G57685 // AT5G35840 // AT4G23050 // AT5G35790 // AT5G60600 // AT3G08010 // AT4G04850 // AT2G28840 // AT3G54890 // AT1G32160 // AT5G48300 // AT1G01140 // AT5G40780 // AT1G06680 // AT1G20340 // AT5G58140 // AT2G02710 // AT1G60950
GO:0002679	P	respiratory burst during defense response	22	1511	121	28397	3.1e-06	0.00011	// AT5G49520 // AT4G39670 // AT1G80840 // AT2G38470 // AT1G74360 // AT2G39200 // AT1G05575 // AT3G54420 // AT2G44840 // AT4G17500 // AT2G26560 // AT3G52800 // AT3G52430 // AT1G27730 // AT2G27310 // AT5G25930 // AT5G05190 // AT3G56400 // AT5G62020 // AT3G11840 // AT4G17490 // AT3G13790
GO:0045730	P	respiratory burst	22	1511	121	28397	3.1e-06	0.00011	// AT5G49520 // AT4G39670 // AT1G80840 // AT2G38470 // AT1G74360 // AT2G39200 // AT1G05575 // AT3G54420 // AT2G44840 // AT4G17500 // AT2G26560 // AT3G52800 // AT3G52430 // AT1G27730 // AT2G27310 // AT5G25930 // AT5G05190 // AT3G56400 // AT5G62020 // AT3G11840 // AT4G17490 // AT3G13790
GO:0030968	P	endoplasmic reticulum unfolded protein response	28	1511	185	28397	3.7e-06	0.00013	// AT5G65210 // AT3G19290 // AT4G39670 // AT1G80840 // AT3G13050 // AT1G74360 // AT1G16540 // AT3G44460 // AT3G63010 // AT1G75390 // AT5G42050 // AT3G16785 // AT3G52430 // AT4G08500 // AT2G43790 // AT4G01370 // AT3G57530 // AT3G28340 // AT3G08720 // AT3G45040 // AT3G51890 // AT5G44080 // AT5G40780 // AT5G42380 // AT1G19020 // AT5G10695 // AT1G32230 // AT5G20990
GO:0006355	P	regulation of transcription, DNA-dependent	179	1511	2372	28397	3.8e-06	0.00013	// AT5G49520 // AT1G33240 // AT3G60530 // AT1G32130 // AT4G11660 // AT3G17040 // AT4G27310 // AT1G01260 // AT1G78700 // AT1G28520 // AT2G36270 // AT2G47900 // AT1G03160 // AT3G56290 // AT1G69600 // AT3G15510 // AT5G35840 // AT4G27270 // AT1G19220 // AT3G16770 // AT1G46768 // AT2G35940 // AT5G60600 // AT1G51550 // AT4G23810 // AT1G33590 // AT3G06490 // AT5G18450 // AT1G50420 // AT1G53320 // AT3G51…
GO:0044271	P	cellular nitrogen compound biosynthetic process	76	1511	804	28397	4e-06	0.00014	// AT4G31500 // AT4G26500 // AT4G15560 // AT2G38470 // AT1G11840 // AT5G28020 // AT5G64040 // AT2G42320 // AT5G05260 // AT1G06680 // AT2G43790 // AT4G21960 // AT3G26060 // AT5G64300 // AT4G01850 // AT5G53460 // AT4G39980 // AT1G78600 // AT2G24270 // AT1G79040 // AT1G23740 // AT1G03160 // AT5G42650 // AT5G62790 // AT5G08430 // AT1G18500 // AT3G04940 // AT4G30950 // AT5G13760 // AT5G53490 // AT1G32…
GO:0010224	P	response to UV-B	20	1511	104	28397	4.1e-06	0.00014	// AT2G31380 // AT5G05270 // AT4G15480 // AT2G37970 // AT1G08830 // AT4G36220 // AT3G24190 // AT3G61220 // AT5G18100 // AT4G37470 // AT5G08640 // AT2G43790 // AT3G55270 // AT5G13930 // AT3G29590 // AT5G07990 // AT1G65060 // AT3G22840 // AT5G05690 // AT2G37040
GO:0045449	P	regulation of transcription	179	1511	2376	28397	4.1e-06	0.00015	// AT5G49520 // AT1G33240 // AT3G60530 // AT1G32130 // AT4G11660 // AT3G17040 // AT4G27310 // AT1G01260 // AT1G78700 // AT1G28520 // AT2G36270 // AT2G47900 // AT1G03160 // AT3G56290 // AT1G69600 // AT3G15510 // AT5G35840 // AT4G27270 // AT1G19220 // AT3G16770 // AT1G46768 // AT2G35940 // AT5G60600 // AT1G51550 // AT4G23810 // AT1G33590 // AT3G06490 // AT5G18450 // AT1G50420 // AT1G53320 // AT3G51…
GO:0046700	P	heterocycle catabolic process	35	1511	266	28397	4.2e-06	0.00015	// AT4G31500 // AT1G30110 // AT3G47950 // AT3G01470 // AT5G05260 // AT1G20560 // AT2G30860 // AT4G13250 // AT5G42650 // AT4G31390 // AT1G68830 // AT5G54080 // AT4G36670 // AT3G50740 // AT4G13830 // AT2G19810 // AT1G27320 // AT4G25450 // AT3G26580 // AT3G17810 // AT4G20070 // AT5G11840 // AT1G54100 // AT5G19780 // AT5G46790 // AT5G43150 // AT4G11960 // AT1G76570 // AT5G35970 // AT3G23820 // AT5G13…
GO:0015698	P	inorganic anion transport	35	1511	266	28397	4.2e-06	0.00015	// AT5G65210 // AT1G29280 // AT3G13050 // AT5G26240 // AT5G44380 // AT2G01830 // AT5G20400 // AT1G72200 // AT3G01470 // AT3G54420 // AT1G78130 // AT3G13790 // AT4G36790 // AT2G38940 // AT2G38060 // AT3G27170 // AT1G18980 // AT5G51160 // AT1G02860 // AT1G32450 // AT3G50740 // AT1G68840 // AT1G05260 // AT2G01890 // AT4G17550 // AT4G40080 // AT4G32650 // AT1G76430 // AT3G46980 // AT5G13550 // AT4G10…
GO:0009697	P	salicylic acid biosynthetic process	30	1511	209	28397	4.4e-06	0.00015	// AT4G08500 // AT4G39670 // AT1G80840 // AT2G38470 // AT5G04720 // AT1G06680 // AT3G09830 // AT3G50930 // AT5G24530 // AT2G26560 // AT3G14470 // AT1G32130 // AT3G52430 // AT2G17220 // AT5G42650 // AT4G03280 // AT1G30900 // AT4G02530 // AT5G60600 // AT1G15520 // AT1G73805 // AT4G01370 // AT4G23810 // AT5G47070 // AT3G56400 // AT3G45040 // AT5G66190 // AT3G11840 // AT1G02860 // AT5G22000
GO:0034620	P	cellular response to unfolded protein	28	1511	187	28397	4.4e-06	0.00015	// AT5G65210 // AT3G19290 // AT4G39670 // AT1G80840 // AT3G13050 // AT1G74360 // AT1G16540 // AT3G44460 // AT3G63010 // AT1G75390 // AT5G42050 // AT3G16785 // AT3G52430 // AT4G08500 // AT2G43790 // AT4G01370 // AT3G57530 // AT3G28340 // AT3G08720 // AT3G45040 // AT3G51890 // AT5G44080 // AT5G40780 // AT5G42380 // AT1G19020 // AT5G10695 // AT1G32230 // AT5G20990
GO:0006986	P	response to unfolded protein	28	1511	187	28397	4.4e-06	0.00015	// AT5G65210 // AT3G19290 // AT4G39670 // AT1G80840 // AT3G13050 // AT1G74360 // AT1G16540 // AT3G44460 // AT3G63010 // AT1G75390 // AT5G42050 // AT3G16785 // AT3G52430 // AT4G08500 // AT2G43790 // AT4G01370 // AT3G57530 // AT3G28340 // AT3G08720 // AT3G45040 // AT3G51890 // AT5G44080 // AT5G40780 // AT5G42380 // AT1G19020 // AT5G10695 // AT1G32230 // AT5G20990
GO:0010207	P	photosystem II assembly	27	1511	177	28397	4.8e-06	0.00017	// AT2G30570 // AT3G17040 // AT5G58330 // AT1G06680 // AT4G12800 // AT5G51545 // AT5G38660 // AT3G21055 // AT1G03160 // AT1G79040 // AT4G03280 // AT1G32470 // AT3G26710 // AT3G08010 // AT2G20890 // AT1G67740 // AT1G64355 // AT4G38970 // AT4G35760 // AT5G66190 // AT3G17930 // AT3G50820 // AT4G19100 // AT3G56940 // AT5G58140 // AT1G32500 // AT1G60950
GO:0009696	P	salicylic acid metabolic process	31	1511	222	28397	5.1e-06	0.00017	// AT4G08500 // AT4G39670 // AT1G80840 // AT2G38470 // AT5G04720 // AT1G06680 // AT3G09830 // AT3G50930 // AT5G24530 // AT2G26560 // AT2G37040 // AT3G14470 // AT1G32130 // AT3G52430 // AT2G17220 // AT5G42650 // AT4G03280 // AT1G30900 // AT4G02530 // AT5G60600 // AT1G15520 // AT1G73805 // AT4G01370 // AT4G23810 // AT5G47070 // AT3G56400 // AT3G45040 // AT5G66190 // AT3G11840 // AT1G02860 // AT5G22…
GO:0015672	P	monovalent inorganic cation transport	33	1511	245	28397	5.1e-06	0.00017	// AT4G15560 // AT5G53130 // AT5G35790 // AT4G15545 // AT3G09030 // AT2G23390 // AT4G33000 // AT3G56310 // AT4G08920 // AT1G79040 // AT5G35840 // AT4G02620 // AT4G23050 // AT3G05030 // AT1G70300 // AT5G60600 // AT3G08010 // AT4G04850 // AT5G55470 // AT3G54890 // AT1G32160 // AT5G48300 // AT5G47560 // AT1G01140 // AT5G41330 // AT5G11800 // AT1G06680 // AT4G32650 // AT2G24240 // AT1G20340 // AT5G58…
GO:0010431	P	seed maturation	27	1511	180	28397	6.3e-06	0.00021	// AT3G63210 // AT3G02990 // AT3G63010 // AT4G26740 // AT3G21720 // AT2G36270 // AT4G29860 // AT5G01300 // AT5G66730 // AT4G24660 // AT4G02280 // AT2G25890 // AT5G27320 // AT5G42820 // AT5G57390 // AT1G14920 // AT5G40420 // AT5G40010 // AT1G56290 // AT2G01570 // AT2G40170 // AT4G25140 // AT1G48130 // AT1G07430 // AT2G31980 // AT3G07310 // AT1G17020
GO:0006081	P	cellular aldehyde metabolic process	40	1511	334	28397	7.2e-06	0.00024	// AT4G31500 // AT1G30110 // AT4G15560 // AT1G11840 // AT3G10850 // AT2G23390 // AT5G42650 // AT1G23740 // AT3G58750 // AT5G62790 // AT3G16910 // AT4G34350 // AT5G63030 // AT5G53490 // AT4G02530 // AT5G60600 // AT2G20890 // AT4G26500 // AT4G30950 // AT5G17230 // AT5G48300 // AT4G38970 // AT4G35760 // AT3G26710 // AT4G10750 // AT1G62780 // AT2G18950 // AT4G18030 // AT4G33580 // AT5G03905 // AT3G29…
GO:0006984	P	ER-nuclear signaling pathway	28	1511	193	28397	7.6e-06	0.00025	// AT5G65210 // AT3G19290 // AT4G39670 // AT1G80840 // AT3G13050 // AT1G74360 // AT1G16540 // AT3G44460 // AT3G63010 // AT1G75390 // AT5G42050 // AT3G16785 // AT3G52430 // AT4G08500 // AT2G43790 // AT4G01370 // AT3G57530 // AT3G28340 // AT3G08720 // AT3G45040 // AT3G51890 // AT5G44080 // AT5G40780 // AT5G42380 // AT1G19020 // AT5G10695 // AT1G32230 // AT5G20990
GO:0071445	P	cellular response to protein stimulus	28	1511	194	28397	8.2e-06	0.00028	// AT5G65210 // AT3G19290 // AT4G39670 // AT1G80840 // AT3G13050 // AT1G74360 // AT1G16540 // AT3G44460 // AT3G63010 // AT1G75390 // AT5G42050 // AT3G16785 // AT3G52430 // AT4G08500 // AT2G43790 // AT4G01370 // AT3G57530 // AT3G28340 // AT3G08720 // AT3G45040 // AT3G51890 // AT5G44080 // AT5G40780 // AT5G42380 // AT1G19020 // AT5G10695 // AT1G32230 // AT5G20990
GO:0051188	P	cofactor biosynthetic process	44	1511	388	28397	9e-06	0.0003	// AT4G31500 // AT1G28960 // AT4G15560 // AT3G26060 // AT3G20160 // AT2G34630 // AT1G68310 // AT1G78600 // AT1G23740 // AT1G03160 // AT3G29185 // AT5G62790 // AT3G21070 // AT2G22570 // AT5G08410 // AT5G53490 // AT4G27430 // AT4G02530 // AT5G60600 // AT4G10100 // AT4G26500 // AT1G06570 // AT4G30950 // AT5G17230 // AT5G48300 // AT5G65720 // AT4G38970 // AT1G28100 // AT2G18950 // AT1G32500 // AT1G60…
GO:0043412	P	macromolecule modification	227	1511	3199	28397	9.7e-06	0.00032	// AT1G62400 // AT2G17220 // AT5G18570 // AT4G05180 // AT4G15560 // AT1G32130 // AT5G66850 // AT3G17040 // AT2G29890 // AT5G53140 // AT3G09830 // AT5G35790 // AT5G42050 // AT2G36270 // AT2G47900 // AT1G03160 // AT4G21920 // AT5G66450 // AT4G31750 // AT1G60190 // AT2G47730 // AT1G76390 // AT2G28120 // AT2G41050 // AT3G18040 // AT5G40780 // AT4G04850 // AT4G30950 // AT1G77810 // AT1G70530 // AT3G60…
GO:0010310	P	regulation of hydrogen peroxide metabolic process	27	1511	187	28397	1.2e-05	0.00039	// AT1G80840 // AT2G38470 // AT1G74360 // AT1G33590 // AT1G06680 // AT5G24530 // AT2G26560 // AT2G16060 // AT3G52430 // AT1G78600 // AT5G42650 // AT4G27450 // AT4G03280 // AT4G36730 // AT5G60600 // AT1G15520 // AT1G73805 // AT4G01370 // AT4G23810 // AT3G56400 // AT5G40010 // AT5G60900 // AT5G66190 // AT3G11840 // AT3G50820 // AT3G02550 // AT1G54410
GO:0080010	P	regulation of oxygen and reactive oxygen species metabolic process	27	1511	188	28397	1.3e-05	0.00042	// AT1G80840 // AT2G38470 // AT1G74360 // AT1G33590 // AT1G06680 // AT5G24530 // AT2G26560 // AT2G16060 // AT3G52430 // AT1G78600 // AT5G42650 // AT4G27450 // AT4G03280 // AT4G36730 // AT5G60600 // AT1G15520 // AT1G73805 // AT4G01370 // AT4G23810 // AT3G56400 // AT5G40010 // AT5G60900 // AT5G66190 // AT3G11840 // AT3G50820 // AT3G02550 // AT1G54410
GO:0009739	P	response to gibberellin stimulus	25	1511	166	28397	1.3e-05	0.00042	// AT4G09600 // AT2G17650 // AT3G16350 // AT5G17300 // AT3G63010 // AT3G54510 // AT2G36270 // AT4G35390 // AT5G67300 // AT5G66730 // AT4G24660 // AT1G17010 // AT1G77950 // AT5G27320 // AT1G50420 // AT1G12240 // AT1G14920 // AT4G25000 // AT2G01570 // AT4G01280 // AT5G14920 // AT2G04240 // AT2G36830 // AT1G07430 // AT3G07310
GO:0048316	P	seed development	66	1511	696	28397	1.6e-05	0.00051	// AT1G32500 // AT3G63210 // AT5G40420 // AT4G02280 // AT1G10470 // AT4G21020 // AT5G49930 // AT3G01610 // AT3G54420 // AT3G63010 // AT4G24270 // AT1G30370 // AT3G21720 // AT2G01620 // AT4G16110 // AT2G36270 // AT4G32551 // AT2G36640 // AT5G13690 // AT1G01470 // AT4G29860 // AT3G29185 // AT5G01300 // AT1G03910 // AT3G02130 // AT5G67360 // AT4G24660 // AT1G14920 // AT5G40010 // AT2G15890 // AT5G49…
GO:0006470	P	protein amino acid dephosphorylation	29	1511	214	28397	1.7e-05	0.00054	// AT5G64040 // AT1G33590 // AT3G62260 // AT2G30020 // AT3G52430 // AT1G78600 // AT3G21055 // AT1G03160 // AT2G39840 // AT4G31750 // AT3G51370 // AT3G17040 // AT2G20890 // AT1G73805 // AT4G01370 // AT3G55270 // AT4G30950 // AT1G67740 // AT5G53140 // AT3G56400 // AT5G60900 // AT5G51545 // AT3G50820 // AT1G03130 // AT3G08010 // AT3G11410 // AT5G58140 // AT1G74470 // AT1G32500
GO:0010162	P	seed dormancy	24	1511	158	28397	1.7e-05	0.00054	// AT3G63210 // AT3G02990 // AT3G63010 // AT3G21720 // AT2G36270 // AT4G29860 // AT5G01300 // AT4G26740 // AT4G24660 // AT2G25890 // AT5G27320 // AT5G42820 // AT5G57390 // AT1G14920 // AT5G40420 // AT1G56290 // AT2G01570 // AT2G40170 // AT4G25140 // AT1G48130 // AT1G07430 // AT2G31980 // AT3G07310 // AT1G17020
GO:0022611	P	dormancy process	24	1511	158	28397	1.7e-05	0.00054	// AT3G63210 // AT3G02990 // AT3G63010 // AT3G21720 // AT2G36270 // AT4G29860 // AT5G01300 // AT4G26740 // AT4G24660 // AT2G25890 // AT5G27320 // AT5G42820 // AT5G57390 // AT1G14920 // AT5G40420 // AT1G56290 // AT2G01570 // AT2G40170 // AT4G25140 // AT1G48130 // AT1G07430 // AT2G31980 // AT3G07310 // AT1G17020
GO:0000303	P	response to superoxide	12	1511	44	28397	1.9e-05	0.00059	// AT1G08830 // AT1G27320 // AT4G01280 // AT1G54100 // AT3G20770 // AT1G16540 // AT5G18100 // AT5G38895 // AT3G63010 // AT1G32230 // AT2G35940 // AT2G43790
GO:0000305	P	response to oxygen radical	12	1511	44	28397	1.9e-05	0.00059	// AT1G08830 // AT1G27320 // AT4G01280 // AT1G54100 // AT3G20770 // AT1G16540 // AT5G18100 // AT5G38895 // AT3G63010 // AT1G32230 // AT2G35940 // AT2G43790
GO:0000302	P	response to reactive oxygen species	39	1511	338	28397	2e-05	0.00063	// AT4G11660 // AT4G35090 // AT4G15545 // AT5G38895 // AT2G43790 // AT2G19310 // AT3G54960 // AT1G08830 // AT1G27320 // AT2G47900 // AT5G62790 // AT4G33950 // AT3G63010 // AT2G47070 // AT2G35940 // AT1G16540 // AT1G20340 // AT4G23810 // AT3G63060 // AT5G18100 // AT5G07330 // AT1G04400 // AT2G46600 // AT4G24240 // AT2G46240 // AT2G01570 // AT4G01280 // AT4G17490 // AT1G54100 // AT3G20770 // AT5G12…
GO:0009646	P	response to absence of light	11	1511	37	28397	2.1e-05	0.00067	// AT3G06850 // AT1G80840 // AT3G47340 // AT2G26530 // AT1G13990 // AT1G21400 // AT4G24230 // AT5G18170 // AT2G43400 // AT2G40000 // AT2G26560
GO:0006636	P	unsaturated fatty acid biosynthetic process	15	1511	70	28397	2.1e-05	0.00067	// AT4G31500 // AT4G15560 // AT5G17230 // AT5G62790 // AT4G27030 // AT3G56940 // AT4G33950 // AT4G30950 // AT5G42650 // AT5G53490 // AT4G38970 // AT1G23740 // AT4G02530 // AT5G60600 // AT2G18950
GO:0006721	P	terpenoid metabolic process	35	1511	290	28397	2.3e-05	0.00071	// AT4G15560 // AT2G17650 // AT1G16540 // AT2G26170 // AT1G73110 // AT2G23240 // AT3G24220 // AT4G25700 // AT3G26060 // AT3G54510 // AT5G53490 // AT2G36270 // AT1G23740 // AT1G78440 // AT5G62790 // AT4G24660 // AT1G17010 // AT4G27430 // AT2G21490 // AT4G02530 // AT5G60600 // AT4G10020 // AT1G06570 // AT4G30950 // AT1G57770 // AT5G17230 // AT1G54860 // AT1G68320 // AT1G52340 // AT4G32810 // AT2G40…
GO:0051171	P	regulation of nitrogen compound metabolic process	183	1511	2517	28397	2.3e-05	0.00071	// AT5G49520 // AT1G33240 // AT3G60530 // AT1G32130 // AT4G11660 // AT3G17040 // AT4G27310 // AT1G01260 // AT1G78700 // AT1G28520 // AT2G36270 // AT1G69040 // AT2G47900 // AT1G03160 // AT3G56290 // AT1G69600 // AT3G15510 // AT5G35840 // AT4G27270 // AT1G19220 // AT3G16770 // AT1G46768 // AT2G35940 // AT5G60600 // AT1G51550 // AT4G23810 // AT1G33590 // AT3G06490 // AT1G09140 // AT5G18450 // AT1G50…
GO:0033559	P	unsaturated fatty acid metabolic process	15	1511	71	28397	2.5e-05	0.00076	// AT4G31500 // AT4G15560 // AT5G17230 // AT5G62790 // AT4G27030 // AT3G56940 // AT4G33950 // AT4G30950 // AT5G42650 // AT5G53490 // AT4G38970 // AT1G23740 // AT4G02530 // AT5G60600 // AT2G18950
GO:0006733	P	oxidoreduction coenzyme metabolic process	33	1511	267	28397	2.5e-05	0.00077	// AT4G31500 // AT4G15560 // AT1G71180 // AT5G64040 // AT1G14150 // AT5G23230 // AT3G20160 // AT2G34630 // AT1G23740 // AT5G42650 // AT5G62790 // AT3G21070 // AT4G03280 // AT1G32470 // AT1G55670 // AT4G02530 // AT5G60600 // AT4G30950 // AT2G22570 // AT5G48300 // AT4G38970 // AT4G35760 // AT4G20930 // AT5G66190 // AT3G17930 // AT1G62780 // AT2G18950 // AT3G50820 // AT1G20340 // AT4G01100 // AT2G29…
GO:0048878	P	chemical homeostasis	34	1511	281	28397	2.8e-05	0.00086	// AT4G05180 // AT4G26570 // AT3G13320 // AT2G01830 // AT4G21960 // AT4G12800 // AT5G05690 // AT2G23150 // AT3G16640 // AT3G26740 // AT2G32400 // AT4G08920 // AT2G26710 // AT5G48930 // AT1G70890 // AT5G53490 // AT2G13360 // AT3G05030 // AT1G55670 // AT5G01750 // AT5G55470 // AT5G47560 // AT5G63530 // AT1G04400 // AT5G57110 // AT4G17550 // AT1G01140 // AT3G50820 // AT2G20260 // AT1G03130 // AT1G75…
GO:0019219	P	regulation of nucleobase, nucleoside, nucleotide and nucleic acid metabolic process	181	1511	2496	28397	2.9e-05	0.00089	// AT5G49520 // AT1G33240 // AT3G60530 // AT1G32130 // AT4G11660 // AT3G17040 // AT4G27310 // AT1G01260 // AT1G78700 // AT1G28520 // AT2G36270 // AT2G47900 // AT1G03160 // AT3G56290 // AT1G69600 // AT3G15510 // AT5G35840 // AT4G27270 // AT1G19220 // AT3G16770 // AT1G46768 // AT2G35940 // AT5G60600 // AT1G51550 // AT4G23810 // AT1G33590 // AT3G06490 // AT1G09140 // AT5G18450 // AT1G50420 // AT1G53…
GO:0009071	P	serine family amino acid catabolic process	13	1511	55	28397	3.1e-05	0.00094	// AT4G31500 // AT2G30860 // AT4G15560 // AT5G42650 // AT5G62790 // AT4G25130 // AT3G62130 // AT4G30950 // AT1G32470 // AT4G38970 // AT1G23740 // AT5G60600 // AT2G18950
GO:0046942	P	carboxylic acid transport	34	1511	283	28397	3.2e-05	0.00097	// AT5G49520 // AT3G56200 // AT3G13050 // AT3G13320 // AT2G39200 // AT3G54420 // AT2G01170 // AT5G06570 // AT4G24230 // AT3G03990 // AT1G47670 // AT5G23810 // AT3G21690 // AT1G10010 // AT5G57685 // AT1G30700 // AT3G04070 // AT5G54300 // AT3G10600 // AT3G18830 // AT3G55270 // AT4G31980 // AT5G26340 // AT1G08230 // AT5G47560 // AT1G79900 // AT3G30390 // AT1G25390 // AT5G40780 // AT2G38870 // AT3G13…
GO:0009069	P	serine family amino acid metabolic process	33	1511	271	28397	3.3e-05	0.00098	// AT4G31500 // AT4G15560 // AT1G11840 // AT1G79040 // AT5G64040 // AT1G06680 // AT4G21960 // AT2G42320 // AT4G25130 // AT2G24270 // AT1G23740 // AT5G42650 // AT5G62790 // AT5G28020 // AT3G04940 // AT5G13760 // AT1G32470 // AT1G55670 // AT2G35940 // AT5G60600 // AT4G30950 // AT1G67740 // AT2G30860 // AT3G62130 // AT4G25570 // AT4G38970 // AT2G30520 // AT1G60000 // AT2G18950 // AT3G56940 // AT1G20…
GO:0015674	P	di-, tri-valent inorganic cation transport	37	1511	321	28397	3.3e-05	0.00099	// AT1G29280 // AT3G13320 // AT4G21960 // AT1G76490 // AT1G72200 // AT4G05180 // AT4G12800 // AT2G23150 // AT3G26740 // AT1G27320 // AT3G54820 // AT1G70890 // AT5G53130 // AT5G53490 // AT2G13360 // AT1G18980 // AT5G51160 // AT1G32450 // AT4G20260 // AT1G05260 // AT5G60660 // AT4G10380 // AT2G32080 // AT3G01720 // AT5G57110 // AT2G30520 // AT4G00430 // AT2G20260 // AT3G50820 // AT1G12240 // AT1G03…
GO:0015837	P	amine transport	33	1511	272	28397	3.5e-05	0.001	// AT5G49520 // AT3G56200 // AT3G13050 // AT3G13320 // AT2G39200 // AT3G54420 // AT2G01170 // AT5G06570 // AT3G03990 // AT1G47670 // AT5G23810 // AT3G21690 // AT1G10010 // AT5G57685 // AT1G30700 // AT1G31830 // AT3G04070 // AT5G54300 // AT3G10600 // AT3G18830 // AT3G55270 // AT4G31980 // AT5G26340 // AT1G08230 // AT1G79900 // AT3G30390 // AT1G25390 // AT5G40780 // AT2G38870 // AT3G13790 // AT4G24…
GO:0010556	P	regulation of macromolecule biosynthetic process	180	1511	2491	28397	3.7e-05	0.0011	// AT5G49520 // AT1G33240 // AT3G60530 // AT1G32130 // AT4G11660 // AT3G17040 // AT4G27310 // AT1G01260 // AT1G78700 // AT1G28520 // AT2G36270 // AT2G47900 // AT1G03160 // AT3G56290 // AT1G69600 // AT3G15510 // AT5G35840 // AT4G27270 // AT1G19220 // AT3G16770 // AT1G46768 // AT2G35940 // AT5G60600 // AT1G51550 // AT4G23810 // AT1G33590 // AT3G06490 // AT5G18450 // AT1G50420 // AT1G53320 // AT3G51…
GO:0071370	P	cellular response to gibberellin stimulus	16	1511	84	28397	4e-05	0.0012	// AT2G01570 // AT4G35390 // AT2G17650 // AT5G66730 // AT4G24660 // AT1G12240 // AT3G63010 // AT1G17010 // AT1G14920 // AT5G27320 // AT2G36830 // AT1G07430 // AT3G54510 // AT3G07310 // AT1G77950 // AT2G36270
GO:0006820	P	anion transport	39	1511	350	28397	4e-05	0.0012	// AT5G65210 // AT1G78130 // AT3G13050 // AT5G26240 // AT3G13320 // AT2G01830 // AT5G20400 // AT1G72200 // AT3G01470 // AT3G54420 // AT1G29280 // AT3G13790 // AT4G36790 // AT2G38940 // AT5G44380 // AT3G04570 // AT2G38060 // AT3G27170 // AT1G18980 // AT5G51160 // AT1G02860 // AT1G32450 // AT3G50740 // AT1G68840 // AT1G05260 // AT2G01890 // AT4G17550 // AT4G40080 // AT5G40780 // AT4G32650 // AT1G76…
GO:0010286	P	heat acclimation	16	1511	84	28397	4e-05	0.0012	// AT5G42380 // AT4G39670 // AT1G01230 // AT5G04760 // AT1G01470 // AT2G27310 // AT5G38895 // AT2G46240 // AT4G33985 // AT5G10695 // AT3G16770 // AT3G17880 // AT4G37370 // AT5G59720 // AT5G13200 // AT2G38470
GO:0035304	P	regulation of protein amino acid dephosphorylation	21	1511	135	28397	4.1e-05	0.0012	// AT4G01370 // AT1G78600 // AT4G30950 // AT3G21055 // AT1G03160 // AT3G52430 // AT5G64040 // AT1G67740 // AT1G03130 // AT1G33590 // AT3G08010 // AT5G58140 // AT3G56400 // AT1G74470 // AT3G50820 // AT1G32500 // AT5G60900 // AT5G51545 // AT3G17040 // AT2G20890 // AT1G73805
GO:0006886	P	intracellular protein transport	88	1511	1044	28397	4.2e-05	0.0012	// AT1G80840 // AT1G32130 // AT2G43790 // AT3G09830 // AT3G56310 // AT5G24530 // AT5G42050 // AT1G18740 // AT5G48930 // AT3G18280 // AT2G35940 // AT5G20900 // AT5G60600 // AT5G54080 // AT4G23810 // AT1G59580 // AT3G51890 // AT5G39510 // AT1G32230 // AT5G22000 // AT1G05940 // AT3G13320 // AT5G04720 // AT3G10850 // AT1G06680 // AT5G35735 // AT3G22440 // AT1G05060 // AT1G78600 // AT1G77480 // AT4G03…
GO:0009595	P	detection of biotic stimulus	18	1511	104	28397	4.2e-05	0.0012	// AT4G01370 // AT3G52430 // AT1G80840 // AT2G38470 // AT1G74360 // AT4G23810 // AT2G26560 // AT5G42650 // AT4G03280 // AT1G06680 // AT2G29630 // AT3G56400 // AT3G11840 // AT5G24530 // AT5G60600 // AT1G15520 // AT5G66190 // AT1G73805
GO:0010154	P	fruit development	66	1511	721	28397	4.2e-05	0.0012	// AT1G32500 // AT3G63210 // AT5G40420 // AT4G02280 // AT1G10470 // AT4G21020 // AT5G49930 // AT3G01610 // AT3G54420 // AT3G63010 // AT4G24270 // AT1G30370 // AT3G21720 // AT2G01620 // AT4G16110 // AT2G36270 // AT4G32551 // AT2G36640 // AT5G13690 // AT1G01470 // AT4G29860 // AT3G29185 // AT5G01300 // AT1G03910 // AT3G02130 // AT5G67360 // AT4G24660 // AT1G14920 // AT5G40010 // AT2G15890 // AT5G49…
GO:0015849	P	organic acid transport	34	1511	289	28397	4.7e-05	0.0013	// AT5G49520 // AT3G56200 // AT3G13050 // AT3G13320 // AT2G39200 // AT3G54420 // AT2G01170 // AT5G06570 // AT4G24230 // AT3G03990 // AT1G47670 // AT5G23810 // AT3G21690 // AT1G10010 // AT5G57685 // AT1G30700 // AT3G04070 // AT5G54300 // AT3G10600 // AT3G18830 // AT3G55270 // AT4G31980 // AT5G26340 // AT1G08230 // AT5G47560 // AT1G79900 // AT3G30390 // AT1G25390 // AT5G40780 // AT2G38870 // AT3G13…
GO:0070727	P	cellular macromolecule localization	91	1511	1093	28397	4.7e-05	0.0014	// AT4G31500 // AT1G80840 // AT1G32130 // AT2G43790 // AT3G09830 // AT3G56310 // AT5G24530 // AT5G42050 // AT1G18740 // AT5G48930 // AT3G18280 // AT2G35940 // AT5G20900 // AT5G60600 // AT5G54080 // AT4G23810 // AT1G59580 // AT3G51890 // AT4G26850 // AT5G39510 // AT1G32230 // AT5G22000 // AT1G05940 // AT1G24100 // AT3G13320 // AT5G04720 // AT3G10850 // AT1G06680 // AT5G35735 // AT3G22440 // AT1G05…
GO:0009637	P	response to blue light	20	1511	126	28397	4.8e-05	0.0014	// AT1G06680 // AT1G29920 // AT4G15545 // AT4G08920 // AT3G54890 // AT1G60950 // AT2G23390 // AT5G48300 // AT3G01470 // AT1G76570 // AT1G20340 // AT1G04400 // AT2G40100 // AT5G58140 // AT5G35790 // AT2G30520 // AT3G22840 // AT5G60600 // AT2G05100 // AT1G79040
GO:0016310	P	phosphorylation	108	1511	1354	28397	4.9e-05	0.0014	// AT1G62400 // AT4G15560 // AT5G66850 // AT2G43790 // AT3G09830 // AT5G24010 // AT2G17220 // AT4G23895 // AT1G65790 // AT5G35840 // AT5G13160 // AT4G04850 // AT1G70530 // AT5G59010 // AT1G59580 // AT2G19130 // AT5G02070 // AT5G47070 // AT2G24370 // AT3G04910 // AT3G58760 // AT2G01210 // AT3G27580 // AT5G23170 // AT2G02710 // AT2G28930 // AT1G66980 // AT5G35790 // AT3G57720 // AT5G09890 // AT2G30…
GO:0035303	P	regulation of dephosphorylation	21	1511	137	28397	4.9e-05	0.0014	// AT4G01370 // AT1G78600 // AT4G30950 // AT3G21055 // AT1G03160 // AT3G52430 // AT5G64040 // AT1G67740 // AT1G03130 // AT1G33590 // AT3G08010 // AT5G58140 // AT3G56400 // AT1G74470 // AT3G50820 // AT1G32500 // AT5G60900 // AT5G51545 // AT3G17040 // AT2G20890 // AT1G73805
GO:0009639	P	response to red or far red light	43	1511	406	28397	4.9e-05	0.0014	// AT4G31500 // AT1G10470 // AT3G01610 // AT1G20340 // AT3G24220 // AT3G54720 // AT2G05100 // AT2G37970 // AT1G78600 // AT4G08920 // AT1G79040 // AT2G46970 // AT4G26740 // AT2G36270 // AT5G35840 // AT2G40100 // AT2G38370 // AT2G35940 // AT5G60600 // AT3G08010 // AT1G29920 // AT1G75540 // AT3G54890 // AT5G48300 // AT1G14920 // AT5G42820 // AT4G32700 // AT5G40420 // AT1G56290 // AT2G01570 // AT1G06…
GO:0051606	P	detection of stimulus	22	1511	148	28397	5e-05	0.0014	// AT1G80840 // AT2G38470 // AT1G74360 // AT1G06680 // AT5G24530 // AT2G26560 // AT4G26570 // AT3G52430 // AT4G08920 // AT5G42650 // AT4G03280 // AT5G35840 // AT5G60600 // AT1G15520 // AT1G73805 // AT4G01370 // AT4G23810 // AT3G56400 // AT5G66190 // AT3G11840 // AT2G29630 // AT4G02440
GO:0031667	P	response to nutrient levels	40	1511	367	28397	5e-05	0.0014	// AT1G64660 // AT1G29280 // AT4G37870 // AT5G21170 // AT4G35090 // AT1G72200 // AT3G56040 // AT4G12250 // AT3G16785 // AT1G27320 // AT2G17220 // AT1G80760 // AT3G54820 // AT3G04530 // AT2G01830 // AT4G00430 // AT5G51160 // AT1G02860 // AT3G48750 // AT1G32450 // AT4G20260 // AT1G05260 // AT1G78380 // AT1G49750 // AT5G60660 // AT1G18980 // AT1G68320 // AT5G13080 // AT1G01140 // AT3G47340 // AT3G17…
GO:0006865	P	amino acid transport	32	1511	266	28397	5.2e-05	0.0015	// AT5G49520 // AT3G56200 // AT3G13050 // AT3G13320 // AT2G39200 // AT3G54420 // AT2G01170 // AT5G06570 // AT3G03990 // AT1G47670 // AT5G23810 // AT3G21690 // AT1G10010 // AT5G57685 // AT1G30700 // AT3G04070 // AT5G54300 // AT3G10600 // AT3G18830 // AT3G55270 // AT4G31980 // AT5G26340 // AT1G08230 // AT1G79900 // AT3G30390 // AT1G25390 // AT5G40780 // AT2G38870 // AT3G13790 // AT4G24380 // AT1G05…
GO:0015706	P	nitrate transport	27	1511	207	28397	5.8e-05	0.0016	// AT5G65210 // AT1G29280 // AT3G13050 // AT5G44380 // AT5G20400 // AT1G72200 // AT3G01470 // AT3G54420 // AT1G78130 // AT4G36790 // AT2G38060 // AT1G18980 // AT5G51160 // AT1G32450 // AT3G50740 // AT1G68840 // AT1G05260 // AT4G10380 // AT4G17550 // AT4G40080 // AT4G32650 // AT3G46980 // AT3G13790 // AT2G01890 // AT1G17860 // AT3G04720 // AT3G12500
GO:0016114	P	terpenoid biosynthetic process	32	1511	268	28397	6e-05	0.0017	// AT4G15560 // AT2G17650 // AT1G16540 // AT1G73110 // AT2G23240 // AT3G24220 // AT4G25700 // AT3G26060 // AT3G54510 // AT5G53490 // AT2G36270 // AT1G23740 // AT5G62790 // AT4G24660 // AT1G17010 // AT4G27430 // AT2G21490 // AT4G02530 // AT1G77950 // AT4G10020 // AT1G06570 // AT4G30950 // AT1G57770 // AT5G17230 // AT1G54860 // AT1G68320 // AT1G52340 // AT2G26170 // AT2G40170 // AT5G60600 // AT1G05…
GO:0009657	P	plastid organization	42	1511	398	28397	6.5e-05	0.0018	// AT2G30570 // AT1G20830 // AT3G17040 // AT1G73110 // AT5G58330 // AT2G30040 // AT4G12800 // AT5G51545 // AT1G78600 // AT2G24270 // AT3G21055 // AT1G03160 // AT2G33150 // AT5G51100 // AT4G03280 // AT5G53490 // AT1G32470 // AT5G66190 // AT1G58200 // AT4G02530 // AT5G60600 // AT3G08010 // AT2G20890 // AT4G26500 // AT5G48300 // AT1G67740 // AT5G18570 // AT4G38970 // AT3G56290 // AT3G26710 // AT1G06…
GO:0009072	P	aromatic amino acid family metabolic process	30	1511	245	28397	6.6e-05	0.0018	// AT2G36950 // AT4G31500 // AT4G15560 // AT1G32640 // AT5G05260 // AT3G08010 // AT4G39980 // AT2G37040 // AT2G30860 // AT1G23740 // AT5G42650 // AT5G62790 // AT5G61820 // AT5G60600 // AT5G54080 // AT4G36670 // AT3G50740 // AT1G06570 // AT4G30950 // AT4G26500 // AT3G23820 // AT4G38970 // AT2G18950 // AT5G46790 // AT1G80160 // AT1G55850 // AT1G32500 // AT5G01750 // AT4G02610 // AT1G24100
GO:0016311	P	dephosphorylation	30	1511	245	28397	6.6e-05	0.0018	// AT5G64040 // AT1G33590 // AT3G62260 // AT2G30020 // AT3G52430 // AT1G78600 // AT3G21055 // AT1G03160 // AT2G39840 // AT4G31750 // AT3G51370 // AT3G17040 // AT2G20890 // AT1G73805 // AT4G01370 // AT3G55270 // AT4G30950 // AT1G67740 // AT5G53140 // AT3G56400 // AT5G60900 // AT5G51545 // AT3G50820 // AT1G03130 // AT3G08010 // AT3G11410 // AT5G58140 // AT1G74470 // AT2G01890 // AT1G32500
GO:0034613	P	cellular protein localization	88	1511	1059	28397	6.7e-05	0.0018	// AT1G80840 // AT1G32130 // AT2G43790 // AT3G09830 // AT3G56310 // AT5G24530 // AT5G42050 // AT1G18740 // AT5G48930 // AT3G18280 // AT2G35940 // AT5G20900 // AT5G60600 // AT5G54080 // AT4G23810 // AT1G59580 // AT3G51890 // AT5G39510 // AT1G32230 // AT5G22000 // AT1G05940 // AT3G13320 // AT5G04720 // AT3G10850 // AT1G06680 // AT5G35735 // AT3G22440 // AT1G05060 // AT1G78600 // AT1G77480 // AT4G03…
GO:0032501	P	multicellular organismal process	269	1511	4020	28397	7.2e-05	0.002	// AT4G31500 // AT1G33240 // AT4G15560 // AT3G47950 // AT3G17040 // AT5G49930 // AT4G33150 // AT4G33000 // AT4G24270 // AT5G65380 // AT5G02750 // AT3G56310 // AT2G34630 // AT2G36270 // AT1G47670 // AT2G36640 // AT5G38660 // AT1G03160 // AT5G49150 // AT1G03910 // AT4G15910 // AT1G60190 // AT1G19220 // AT1G32470 // AT2G35940 // AT2G43790 // AT1G70210 // AT1G76150 // AT4G13395 // AT4G23810 // AT3G63…
GO:0010218	P	response to far red light	17	1511	99	28397	7.4e-05	0.002	// AT2G01570 // AT1G29920 // AT4G32280 // AT3G54890 // AT1G60950 // AT3G22840 // AT5G48300 // AT1G79040 // AT1G76570 // AT1G14920 // AT1G20340 // AT1G06680 // AT2G40100 // AT5G58140 // AT2G35940 // AT5G60600 // AT2G05100
GO:0010029	P	regulation of seed germination	14	1511	70	28397	7.6e-05	0.0021	// AT2G01570 // AT1G27320 // AT3G63060 // AT1G18100 // AT2G01830 // AT3G22840 // AT1G75220 // AT1G14920 // AT1G03790 // AT1G60190 // AT5G66730 // AT1G07430 // AT4G16110 // AT2G36270
GO:0006766	P	vitamin metabolic process	22	1511	153	28397	7.7e-05	0.0021	// AT2G36950 // AT4G31500 // AT4G15560 // AT1G23740 // AT1G03160 // AT5G42650 // AT5G62790 // AT3G21070 // AT5G61820 // AT5G60600 // AT5G64300 // AT1G06570 // AT4G30950 // AT2G22570 // AT4G38970 // AT2G18950 // AT1G60550 // AT4G26850 // AT1G80160 // AT1G55850 // AT2G29630 // AT2G43400
GO:0031669	P	cellular response to nutrient levels	38	1511	350	28397	8.3e-05	0.0022	// AT1G64660 // AT1G29280 // AT4G37870 // AT5G21170 // AT4G35090 // AT1G72200 // AT3G56040 // AT4G12250 // AT3G16785 // AT1G27320 // AT2G17220 // AT1G80760 // AT3G54820 // AT3G04530 // AT2G01830 // AT4G00430 // AT5G51160 // AT1G02860 // AT3G48750 // AT1G32450 // AT4G20260 // AT1G05260 // AT1G78380 // AT1G49750 // AT5G60660 // AT1G18980 // AT1G68320 // AT5G13080 // AT1G01140 // AT3G47340 // AT3G17…
GO:0009644	P	response to high light intensity	28	1511	224	28397	8.3e-05	0.0022	// AT4G11660 // AT1G20340 // AT1G06680 // AT2G19310 // AT1G17420 // AT3G54960 // AT1G27730 // AT1G79040 // AT1G54050 // AT5G60600 // AT3G63060 // AT4G30950 // AT3G54890 // AT5G48300 // AT5G18100 // AT5G07330 // AT4G24240 // AT2G46240 // AT3G50820 // AT4G17490 // AT1G01470 // AT5G12020 // AT5G58140 // AT1G17860 // AT5G59720 // AT1G60950 // AT3G22840 // AT2G21970
GO:0006546	P	glycine catabolic process	12	1511	53	28397	8.8e-05	0.0024	// AT4G31500 // AT2G30860 // AT4G15560 // AT5G42650 // AT5G62790 // AT4G25130 // AT4G30950 // AT1G32470 // AT4G38970 // AT1G23740 // AT5G60600 // AT2G18950
GO:0034976	P	response to endoplasmic reticulum stress	38	1511	352	28397	9.2e-05	0.0024	// AT5G65210 // AT3G19290 // AT4G39670 // AT1G80840 // AT3G13050 // AT1G74360 // AT1G16540 // AT5G20950 // AT3G63010 // AT1G75390 // AT5G24530 // AT5G42050 // AT3G16785 // AT3G54960 // AT1G30900 // AT5G40780 // AT4G08500 // AT2G43790 // AT4G01370 // AT3G52430 // AT3G57530 // AT5G38900 // AT3G44460 // AT3G28340 // AT3G08720 // AT3G45040 // AT3G51890 // AT5G44080 // AT4G24240 // AT2G46240 // AT5G42…
GO:0019216	P	regulation of lipid metabolic process	11	1511	45	28397	9.6e-05	0.0025	// AT4G15560 // AT5G42650 // AT5G62790 // AT3G56940 // AT1G79700 // AT4G30950 // AT1G52340 // AT3G26790 // AT1G23740 // AT5G60600 // AT2G18950
GO:0009991	P	response to extracellular stimulus	42	1511	406	28397	9.7e-05	0.0025	// AT1G33240 // AT1G64660 // AT1G29280 // AT4G37870 // AT5G21170 // AT4G35090 // AT1G72200 // AT3G56040 // AT4G12250 // AT3G16785 // AT1G27320 // AT2G17220 // AT1G80760 // AT3G54820 // AT3G04530 // AT2G01830 // AT4G00430 // AT5G51160 // AT1G02860 // AT3G48750 // AT1G32450 // AT4G20260 // AT1G05260 // AT1G78380 // AT1G49750 // AT5G60660 // AT1G18980 // AT1G68320 // AT5G13080 // AT1G01140 // AT3G47…
GO:0042592	P	homeostatic process	48	1511	488	28397	9.8e-05	0.0026	// AT4G05180 // AT4G26570 // AT3G13320 // AT5G61440 // AT4G35090 // AT5G54290 // AT4G21960 // AT4G12800 // AT5G53490 // AT1G11530 // AT2G23150 // AT3G16640 // AT3G54960 // AT3G26740 // AT2G32400 // AT5G58640 // AT4G08920 // AT2G26710 // AT5G48930 // AT1G70890 // AT5G63030 // AT5G13810 // AT4G10000 // AT2G13360 // AT2G01830 // AT3G05030 // AT1G55670 // AT5G01750 // AT3G17880 // AT5G55470 // AT4G36…
GO:0009937	P	regulation of gibberellic acid mediated signaling pathway	7	1511	16	28397	9.9e-05	0.0026	// AT2G01570 // AT4G35390 // AT1G14920 // AT5G27320 // AT3G63010 // AT5G66730 // AT1G07430
GO:0044262	P	cellular carbohydrate metabolic process	133	1511	1778	28397	0.0001	0.0027	// AT4G31500 // AT4G15560 // AT1G32130 // AT1G72200 // AT1G14150 // AT3G56310 // AT1G08830 // AT5G38660 // AT1G23740 // AT1G63380 // AT4G34350 // AT5G62220 // AT5G60600 // AT4G10960 // AT4G30950 // AT1G77810 // AT5G17230 // AT5G60660 // AT5G48300 // AT2G32700 // AT4G35760 // AT3G02750 // AT1G20340 // AT2G29630 // AT1G32230 // AT5G60360 // AT1G24100 // AT1G66980 // AT5G20710 // AT4G27520 // AT1G11…
GO:0009740	P	gibberellic acid mediated signaling pathway	15	1511	82	28397	0.0001	0.0027	// AT2G01570 // AT4G35390 // AT2G17650 // AT1G14920 // AT4G24660 // AT5G27320 // AT3G63010 // AT1G17010 // AT5G66730 // AT2G36830 // AT1G07430 // AT3G54510 // AT3G07310 // AT1G77950 // AT2G36270
GO:0019725	P	cellular homeostasis	36	1511	328	28397	0.0001	0.0027	// AT4G05180 // AT3G13320 // AT5G61440 // AT4G35090 // AT5G54290 // AT4G21960 // AT4G12800 // AT5G53490 // AT2G23150 // AT1G11530 // AT3G54960 // AT3G26740 // AT2G32400 // AT5G58640 // AT4G08920 // AT1G70890 // AT5G63030 // AT5G13810 // AT4G10000 // AT2G13360 // AT1G55670 // AT5G01750 // AT3G17880 // AT4G36910 // AT5G47560 // AT5G63530 // AT1G04400 // AT5G57110 // AT1G08860 // AT2G20260 // AT3G50…
GO:0032502	P	developmental process	272	1511	4094	28397	0.0001	0.0027	// AT4G31500 // AT1G33240 // AT4G15560 // AT3G47950 // AT3G17040 // AT5G49930 // AT4G33950 // AT4G33150 // AT5G06760 // AT4G33000 // AT4G24270 // AT5G65380 // AT3G10870 // AT3G56310 // AT2G34630 // AT2G36270 // AT1G47670 // AT2G19800 // AT2G36640 // AT5G24010 // AT5G38660 // AT1G03160 // AT5G49150 // AT1G03910 // AT4G15910 // AT1G60190 // AT1G19220 // AT1G32470 // AT2G35940 // AT2G43790 // AT1G70…
GO:0046777	P	protein amino acid autophosphorylation	21	1511	146	28397	0.00011	0.0029	// AT4G23050 // AT5G35840 // AT4G21380 // AT4G15560 // AT4G08920 // AT5G66850 // AT1G10470 // AT2G23390 // AT4G15545 // AT1G65790 // AT1G09970 // AT2G30040 // AT2G40120 // AT5G58140 // AT2G02710 // AT5G35790 // AT4G08500 // AT1G32160 // AT3G08010 // AT4G04850 // AT5G13160
GO:0010476	P	gibberellin mediated signaling pathway	15	1511	83	28397	0.00012	0.003	// AT2G01570 // AT4G35390 // AT2G17650 // AT1G14920 // AT4G24660 // AT5G27320 // AT3G63010 // AT1G17010 // AT5G66730 // AT2G36830 // AT1G07430 // AT3G54510 // AT3G07310 // AT1G77950 // AT2G36270
GO:0055080	P	cation homeostasis	27	1511	217	28397	0.00012	0.003	// AT4G05180 // AT4G26570 // AT3G13320 // AT4G21960 // AT4G12800 // AT2G23150 // AT3G26740 // AT2G32400 // AT4G08920 // AT1G70890 // AT5G53490 // AT2G13360 // AT3G05030 // AT1G55670 // AT5G01750 // AT5G55470 // AT5G47560 // AT5G63530 // AT1G04400 // AT5G57110 // AT1G01140 // AT2G20260 // AT3G50820 // AT1G03130 // AT1G20340 // AT5G01600 // AT4G35290
GO:0015992	P	proton transport	21	1511	147	28397	0.00012	0.0031	// AT5G35840 // AT4G15545 // AT4G15560 // AT4G08920 // AT3G54890 // AT1G60950 // AT2G23390 // AT5G48300 // AT1G79040 // AT1G20340 // AT1G06680 // AT1G32160 // AT4G02620 // AT5G58140 // AT2G02710 // AT3G05030 // AT5G35790 // AT5G60600 // AT3G08010 // AT4G04850 // AT4G23050
GO:0006818	P	hydrogen transport	21	1511	147	28397	0.00012	0.0031	// AT5G35840 // AT4G15545 // AT4G15560 // AT4G08920 // AT3G54890 // AT1G60950 // AT2G23390 // AT5G48300 // AT1G79040 // AT1G20340 // AT1G06680 // AT1G32160 // AT4G02620 // AT5G58140 // AT2G02710 // AT3G05030 // AT5G35790 // AT5G60600 // AT3G08010 // AT4G04850 // AT4G23050
GO:0006732	P	coenzyme metabolic process	49	1511	508	28397	0.00013	0.0033	// AT2G36950 // AT4G31500 // AT4G15560 // AT5G65165 // AT1G71180 // AT1G76490 // AT1G28960 // AT1G14150 // AT5G23230 // AT1G10310 // AT4G01100 // AT3G20160 // AT1G55850 // AT2G34630 // AT1G23740 // AT5G42650 // AT3G58750 // AT5G62790 // AT3G21070 // AT4G03280 // AT5G61820 // AT1G32470 // AT1G68750 // AT1G55670 // AT4G02530 // AT5G60600 // AT5G64040 // AT1G06570 // AT4G30950 // AT2G22570 // AT5G48…
GO:0006066	P	alcohol metabolic process	92	1511	1143	28397	0.00013	0.0033	// AT4G31500 // AT4G15560 // AT1G76490 // AT1G14150 // AT1G08830 // AT1G23740 // AT5G62790 // AT4G34350 // AT5G62220 // AT5G60600 // AT4G10960 // AT4G30950 // AT5G17230 // AT5G48300 // AT4G35760 // AT3G02750 // AT1G20340 // AT2G29630 // AT1G32230 // AT5G60360 // AT1G66980 // AT1G11840 // AT5G64040 // AT3G10850 // AT2G23390 // AT3G51880 // AT5G01260 // AT3G29185 // AT5G01300 // AT4G23730 // AT4G03…
GO:0046148	P	pigment biosynthetic process	32	1511	282	28397	0.00014	0.0035	// AT4G15560 // AT1G09830 // AT5G07990 // AT1G73110 // AT4G25700 // AT3G26060 // AT5G49330 // AT1G78600 // AT1G23740 // AT5G62790 // AT5G53490 // AT5G13930 // AT4G27430 // AT4G02530 // AT5G60600 // AT5G05270 // AT1G06570 // AT4G30950 // AT1G57770 // AT5G17230 // AT1G65060 // AT5G08640 // AT4G38970 // AT2G26170 // AT5G54160 // AT1G28100 // AT3G22840 // AT3G56940 // AT5G54190 // AT3G29590 // AT1G74…
GO:0010038	P	response to metal ion	56	1511	610	28397	0.00015	0.0037	// AT5G65210 // AT4G08500 // AT4G26570 // AT5G26240 // AT3G16350 // AT3G48000 // AT2G16770 // AT1G20340 // AT1G34370 // AT5G18170 // AT4G01850 // AT2G23150 // AT2G26560 // AT5G53460 // AT3G16640 // AT1G08830 // AT2G30860 // AT1G11840 // AT1G25480 // AT5G62790 // AT3G12500 // AT1G60710 // AT2G37330 // AT4G39230 // AT2G32520 // AT2G41690 // AT5G51160 // AT4G37870 // AT4G20260 // AT4G01370 // AT2G01…
GO:0031668	P	cellular response to extracellular stimulus	40	1511	388	28397	0.00015	0.0037	// AT1G33240 // AT1G64660 // AT1G29280 // AT4G37870 // AT5G21170 // AT4G35090 // AT1G72200 // AT3G56040 // AT4G12250 // AT3G16785 // AT1G27320 // AT2G17220 // AT1G80760 // AT3G54820 // AT3G04530 // AT2G01830 // AT4G00430 // AT5G51160 // AT1G02860 // AT3G48750 // AT1G32450 // AT4G20260 // AT1G05260 // AT1G78380 // AT1G49750 // AT5G60660 // AT1G18980 // AT1G68320 // AT5G13080 // AT1G01140 // AT3G47…
GO:0009240	P	isopentenyl diphosphate biosynthetic process	28	1511	233	28397	0.00015	0.0038	// AT4G31500 // AT4G15560 // AT1G76490 // AT3G10850 // AT2G23390 // AT1G23740 // AT3G29185 // AT5G62790 // AT4G34350 // AT5G53490 // AT4G02530 // AT5G60600 // AT2G20890 // AT4G30950 // AT5G17230 // AT5G48300 // AT4G38970 // AT4G35760 // AT3G26710 // AT1G62780 // AT2G18950 // AT4G18030 // AT5G42650 // AT3G56940 // AT4G24750 // AT5G03940 // AT2G29630 // AT5G35790
GO:0046490	P	isopentenyl diphosphate metabolic process	28	1511	233	28397	0.00015	0.0038	// AT4G31500 // AT4G15560 // AT1G76490 // AT3G10850 // AT2G23390 // AT1G23740 // AT3G29185 // AT5G62790 // AT4G34350 // AT5G53490 // AT4G02530 // AT5G60600 // AT2G20890 // AT4G30950 // AT5G17230 // AT5G48300 // AT4G38970 // AT4G35760 // AT3G26710 // AT1G62780 // AT2G18950 // AT4G18030 // AT5G42650 // AT3G56940 // AT4G24750 // AT5G03940 // AT2G29630 // AT5G35790
GO:0031399	P	regulation of protein modification process	21	1511	150	28397	0.00016	0.0038	// AT4G01370 // AT1G78600 // AT4G30950 // AT3G21055 // AT1G03160 // AT3G52430 // AT5G64040 // AT1G67740 // AT1G03130 // AT1G33590 // AT3G08010 // AT5G58140 // AT3G56400 // AT1G74470 // AT3G50820 // AT1G32500 // AT5G60900 // AT5G51545 // AT3G17040 // AT2G20890 // AT1G73805
GO:0007275	P	multicellular organismal development	257	1511	3864	28397	0.00016	0.0038	// AT4G31500 // AT1G33240 // AT4G15560 // AT3G47950 // AT3G17040 // AT5G49930 // AT4G33150 // AT4G33000 // AT4G24270 // AT5G65380 // AT3G10870 // AT3G56310 // AT2G34630 // AT2G36270 // AT1G47670 // AT2G36640 // AT5G38660 // AT1G03160 // AT5G49150 // AT1G03910 // AT4G15910 // AT1G60190 // AT1G19220 // AT1G32470 // AT2G35940 // AT2G43790 // AT1G70210 // AT1G76150 // AT4G13395 // AT4G23810 // AT3G63…
GO:0071496	P	cellular response to external stimulus	40	1511	389	28397	0.00016	0.0038	// AT1G33240 // AT1G64660 // AT1G29280 // AT4G37870 // AT5G21170 // AT4G35090 // AT1G72200 // AT3G56040 // AT4G12250 // AT3G16785 // AT1G27320 // AT2G17220 // AT1G80760 // AT3G54820 // AT3G04530 // AT2G01830 // AT4G00430 // AT5G51160 // AT1G02860 // AT3G48750 // AT1G32450 // AT4G20260 // AT1G05260 // AT1G78380 // AT1G49750 // AT5G60660 // AT1G18980 // AT1G68320 // AT5G13080 // AT1G01140 // AT3G47…
GO:0033036	P	macromolecule localization	117	1511	1541	28397	0.00016	0.0039	// AT5G49520 // AT4G31500 // AT4G15560 // AT1G32130 // AT2G43790 // AT3G09830 // AT3G56310 // AT5G24530 // AT2G36270 // AT1G18740 // AT5G48930 // AT3G18280 // AT2G35940 // AT5G40780 // AT5G60600 // AT5G54080 // AT4G23810 // AT3G06490 // AT5G56100 // AT3G51890 // AT1G56290 // AT4G26850 // AT5G39510 // AT1G32230 // AT5G22000 // AT1G05940 // AT1G24100 // AT5G59310 // AT3G13320 // AT5G04720 // AT3G10…
GO:0006351	P	transcription, DNA-dependent	183	1511	2618	28397	0.00017	0.004	// AT5G49520 // AT1G33240 // AT3G60530 // AT1G32130 // AT4G11660 // AT3G17040 // AT4G27310 // AT1G01260 // AT1G78700 // AT4G15560 // AT2G36270 // AT2G47900 // AT1G03160 // AT3G56290 // AT1G69600 // AT3G15510 // AT5G35840 // AT4G27270 // AT1G19220 // AT3G16770 // AT1G46768 // AT2G35940 // AT5G60600 // AT1G51550 // AT4G23810 // AT1G33590 // AT3G06490 // AT5G18450 // AT1G50420 // AT1G53320 // AT3G51…
GO:0009733	P	response to auxin stimulus	43	1511	431	28397	0.00017	0.0041	// AT3G14050 // AT3G16350 // AT1G16540 // AT5G17300 // AT3G63010 // AT2G44840 // AT3G60690 // AT3G16640 // AT4G22620 // AT1G27730 // AT4G32280 // AT2G26710 // AT5G67300 // AT4G27410 // AT1G19220 // AT5G13930 // AT1G15520 // AT2G35940 // AT5G10510 // AT2G43790 // AT1G32450 // AT4G01370 // AT2G01570 // AT3G57530 // AT2G14960 // AT3G06490 // AT5G08640 // AT5G57390 // AT3G62980 // AT2G26740 // AT5G07…
GO:0005996	P	monosaccharide metabolic process	69	1511	804	28397	0.00017	0.0041	// AT4G31500 // AT4G15560 // AT1G11840 // AT1G71180 // AT5G64040 // AT5G35790 // AT3G10850 // AT1G14150 // AT2G23390 // AT5G42650 // AT4G01100 // AT4G34350 // AT5G62790 // AT4G30950 // AT5G53460 // AT3G51880 // AT1G08830 // AT1G23740 // AT4G37870 // AT1G56600 // AT1G63380 // AT4G23730 // AT1G60710 // AT4G03280 // AT2G20370 // AT5G53490 // AT1G32470 // AT5G47810 // AT1G06410 // AT5G66190 // AT3G10…
GO:0006350	P	transcription	183	1511	2620	28397	0.00017	0.0041	// AT5G49520 // AT1G33240 // AT3G60530 // AT1G32130 // AT4G11660 // AT3G17040 // AT4G27310 // AT1G01260 // AT1G78700 // AT4G15560 // AT2G36270 // AT2G47900 // AT1G03160 // AT3G56290 // AT1G69600 // AT3G15510 // AT5G35840 // AT4G27270 // AT1G19220 // AT3G16770 // AT1G46768 // AT2G35940 // AT5G60600 // AT1G51550 // AT4G23810 // AT1G33590 // AT3G06490 // AT5G18450 // AT1G50420 // AT1G53320 // AT3G51…
GO:0043900	P	regulation of multi-organism process	18	1511	118	28397	0.00017	0.0042	// AT4G01370 // AT1G44350 // AT1G80840 // AT2G38470 // AT4G23810 // AT2G26560 // AT5G42650 // AT4G03280 // AT1G60420 // AT1G06680 // AT3G56400 // AT5G66190 // AT3G11840 // AT5G24530 // AT5G60600 // AT1G15520 // AT3G52430 // AT1G73805
GO:0032774	P	RNA biosynthetic process	183	1511	2621	28397	0.00018	0.0042	// AT5G49520 // AT1G33240 // AT3G60530 // AT1G32130 // AT4G11660 // AT3G17040 // AT4G27310 // AT1G01260 // AT1G78700 // AT4G15560 // AT2G36270 // AT2G47900 // AT1G03160 // AT3G56290 // AT1G69600 // AT3G15510 // AT5G35840 // AT4G27270 // AT1G19220 // AT3G16770 // AT1G46768 // AT2G35940 // AT5G60600 // AT1G51550 // AT4G23810 // AT1G33590 // AT3G06490 // AT5G18450 // AT1G50420 // AT1G53320 // AT3G51…
GO:0048856	P	anatomical structure development	229	1511	3396	28397	0.00018	0.0043	// AT4G31500 // AT1G33240 // AT4G15560 // AT3G47950 // AT2G43790 // AT5G49930 // AT4G33950 // AT4G33000 // AT4G24270 // AT5G65380 // AT3G10870 // AT3G56310 // AT2G36270 // AT1G47670 // AT2G19800 // AT2G36640 // AT5G38660 // AT1G03160 // AT1G08180 // AT1G03910 // AT1G19220 // AT1G32470 // AT2G35940 // AT3G17040 // AT1G70210 // AT1G76150 // AT4G13395 // AT4G23810 // AT3G63200 // AT5G61410 // AT5G60…
GO:0016052	P	carbohydrate catabolic process	53	1511	573	28397	0.00018	0.0044	// AT5G20710 // AT2G19800 // AT1G11840 // AT5G08380 // AT1G71180 // AT5G64040 // AT1G14520 // AT1G14150 // AT4G10750 // AT5G35790 // AT5G62790 // AT3G56310 // AT5G53460 // AT3G51880 // AT5G45300 // AT1G08830 // AT4G26140 // AT1G60710 // AT4G03280 // AT3G23920 // AT1G32470 // AT5G66190 // AT1G63380 // AT5G62220 // AT3G10740 // AT1G06410 // AT4G02530 // AT5G60600 // AT4G01370 // AT1G78380 // AT5G48…
GO:0034599	P	cellular response to oxidative stress	16	1511	98	28397	0.0002	0.0047	// AT2G01570 // AT1G08830 // AT5G60360 // AT1G32640 // AT5G62790 // AT4G39100 // AT4G35090 // AT4G15545 // AT5G18100 // AT4G33950 // AT1G66330 // AT1G20340 // AT1G04400 // AT2G47070 // AT2G46600 // AT4G25130
GO:0051649	P	establishment of localization in cell	117	1511	1554	28397	0.00021	0.0051	// AT1G80840 // AT1G32130 // AT3G17040 // AT3G58170 // AT3G09830 // AT3G56310 // AT5G24530 // AT5G42050 // AT1G18740 // AT1G03160 // AT5G48930 // AT3G18280 // AT2G35940 // AT5G40780 // AT5G60600 // AT5G54080 // AT4G23810 // AT1G72820 // AT3G51890 // AT1G56290 // AT5G39510 // AT1G32230 // AT5G22000 // AT1G05940 // AT4G28570 // AT4G24520 // AT3G13320 // AT5G04720 // AT3G10850 // AT1G06680 // AT2G43…
GO:0044242	P	cellular lipid catabolic process	29	1511	252	28397	0.00023	0.0054	// AT5G08380 // AT3G22440 // AT1G27320 // AT3G56310 // AT1G23070 // AT1G77480 // AT5G08470 // AT2G33150 // AT5G06250 // AT3G15280 // AT5G54080 // AT1G76150 // AT1G78380 // AT5G04040 // AT1G73880 // AT4G32810 // AT3G17520 // AT5G49900 // AT1G64230 // AT1G06290 // AT5G27600 // AT3G58750 // AT1G78440 // AT5G22000 // AT1G05940 // AT2G31980 // AT4G39100 // AT1G16730 // AT3G09270
GO:0050801	P	ion homeostasis	28	1511	240	28397	0.00024	0.0056	// AT4G05180 // AT4G26570 // AT3G13320 // AT4G21960 // AT4G12800 // AT2G23150 // AT3G26740 // AT2G32400 // AT4G08920 // AT1G70890 // AT5G53490 // AT2G13360 // AT3G05030 // AT1G55670 // AT5G01750 // AT5G55470 // AT5G47560 // AT5G63530 // AT1G04400 // AT5G57110 // AT4G17550 // AT1G01140 // AT2G20260 // AT3G50820 // AT1G03130 // AT1G20340 // AT5G01600 // AT4G35290
GO:0048519	P	negative regulation of biological process	97	1511	1243	28397	0.00024	0.0056	// AT1G33240 // AT4G12560 // AT1G80840 // AT4G11660 // AT1G76490 // AT3G09830 // AT5G40470 // AT5G24530 // AT5G42050 // AT1G08830 // AT2G17220 // AT4G27270 // AT5G60600 // AT2G43790 // AT1G70210 // AT1G51550 // AT4G23810 // AT4G30950 // AT3G45040 // AT1G56290 // AT5G61640 // AT5G58800 // AT1G20340 // AT1G32230 // AT5G20990 // AT2G01210 // AT4G20260 // AT1G15670 // AT3G13320 // AT3G01610 // AT3G18…
GO:0019288	P	isopentenyl diphosphate biosynthetic process, mevalonate-independent pathway	27	1511	229	28397	0.00026	0.0061	// AT4G31500 // AT4G15560 // AT3G10850 // AT2G23390 // AT1G23740 // AT3G29185 // AT5G62790 // AT4G34350 // AT5G53490 // AT4G02530 // AT5G60600 // AT2G20890 // AT4G30950 // AT5G17230 // AT5G48300 // AT4G38970 // AT4G35760 // AT3G26710 // AT1G62780 // AT2G18950 // AT4G18030 // AT5G42650 // AT3G56940 // AT4G24750 // AT5G03940 // AT2G29630 // AT5G35790
GO:0007568	P	aging	20	1511	145	28397	0.00026	0.0061	// AT3G52430 // AT4G23810 // AT1G69490 // AT3G10985 // AT4G35770 // AT2G39200 // AT1G15400 // AT1G27320 // AT1G66330 // AT5G20250 // AT4G32250 // AT5G60360 // AT5G52300 // AT5G65210 // AT3G48330 // AT2G29350 // AT3G04070 // AT4G16110 // AT1G17020 // AT1G76150
GO:0010468	P	regulation of gene expression	186	1511	2695	28397	0.00027	0.0062	// AT5G49520 // AT1G33240 // AT3G60530 // AT1G32130 // AT4G11660 // AT3G17040 // AT4G27310 // AT1G01260 // AT1G78700 // AT4G15560 // AT2G36270 // AT1G08830 // AT2G47900 // AT1G03160 // AT3G56290 // AT1G69600 // AT3G15510 // AT5G35840 // AT4G27270 // AT1G19220 // AT3G16770 // AT1G46768 // AT2G35940 // AT5G60600 // AT1G76490 // AT1G51550 // AT4G23810 // AT1G33590 // AT3G06490 // AT1G09140 // AT5G18…
GO:0060255	P	regulation of macromolecule metabolic process	194	1511	2829	28397	0.00027	0.0062	// AT5G49520 // AT4G12560 // AT3G60530 // AT1G32130 // AT4G11660 // AT3G17040 // AT4G27310 // AT1G01260 // AT1G78700 // AT4G15560 // AT2G36270 // AT1G08830 // AT2G47900 // AT1G03160 // AT3G56290 // AT1G69600 // AT3G15510 // AT5G35840 // AT4G27270 // AT1G19220 // AT3G16770 // AT1G46768 // AT2G35940 // AT5G60600 // AT1G76490 // AT1G51550 // AT4G23810 // AT4G30950 // AT1G33590 // AT3G06490 // AT1G09…
GO:0051641	P	cellular localization	120	1511	1613	28397	0.00028	0.0063	// AT4G31500 // AT1G80840 // AT1G32130 // AT3G17040 // AT3G58170 // AT3G09830 // AT3G56310 // AT5G24530 // AT5G42050 // AT1G18740 // AT1G03160 // AT5G48930 // AT3G18280 // AT2G35940 // AT5G40780 // AT5G60600 // AT5G54080 // AT4G23810 // AT1G72820 // AT3G51890 // AT1G56290 // AT4G26850 // AT5G39510 // AT1G32230 // AT5G22000 // AT1G05940 // AT1G24100 // AT4G28570 // AT4G24520 // AT3G13320 // AT5G04…
GO:0016137	P	glycoside metabolic process	30	1511	268	28397	0.00028	0.0063	// AT4G31500 // AT4G27520 // AT1G32640 // AT1G06410 // AT5G05260 // AT4G21960 // AT3G26060 // AT3G56310 // AT4G17770 // AT4G36810 // AT5G62790 // AT5G08380 // AT4G33950 // AT5G60600 // AT3G08010 // AT4G02280 // AT5G48300 // AT3G56400 // AT4G38970 // AT4G35760 // AT5G58330 // AT5G66190 // AT3G50820 // AT2G18700 // AT5G46790 // AT5G42650 // AT2G29630 // AT5G58140 // AT1G17100 // AT1G24100
GO:0009967	P	positive regulation of signal transduction	8	1511	27	28397	0.00029	0.0066	// AT5G53160 // AT3G55530 // AT2G33150 // AT5G27320 // AT3G63010 // AT4G35790 // AT1G15100 // AT1G07430
GO:0023056	P	positive regulation of signaling process	8	1511	27	28397	0.00029	0.0066	// AT5G53160 // AT3G55530 // AT2G33150 // AT5G27320 // AT3G63010 // AT4G35790 // AT1G15100 // AT1G07430
GO:0009267	P	cellular response to starvation	35	1511	336	28397	0.00031	0.0071	// AT1G64660 // AT1G29280 // AT4G37870 // AT2G01830 // AT4G35090 // AT1G72200 // AT3G56040 // AT4G12250 // AT3G16785 // AT1G27320 // AT2G17220 // AT2G16430 // AT3G54820 // AT3G04530 // AT4G00430 // AT5G51160 // AT1G02860 // AT3G48750 // AT1G32450 // AT4G20260 // AT1G05260 // AT1G78380 // AT1G49750 // AT5G60660 // AT1G18980 // AT1G68320 // AT5G13080 // AT1G01140 // AT3G47340 // AT3G06850 // AT4G08…
GO:0019682	P	glyceraldehyde-3-phosphate metabolic process	27	1511	232	28397	0.00031	0.0071	// AT4G31500 // AT4G15560 // AT3G10850 // AT2G23390 // AT1G23740 // AT3G29185 // AT5G62790 // AT4G34350 // AT5G53490 // AT4G02530 // AT5G60600 // AT2G20890 // AT4G30950 // AT5G17230 // AT5G48300 // AT4G38970 // AT4G35760 // AT3G26710 // AT1G62780 // AT2G18950 // AT4G18030 // AT5G42650 // AT3G56940 // AT4G24750 // AT5G03940 // AT2G29630 // AT5G35790
GO:0006544	P	glycine metabolic process	12	1511	62	28397	0.00032	0.0072	// AT4G31500 // AT2G30860 // AT4G15560 // AT5G42650 // AT5G62790 // AT4G25130 // AT4G30950 // AT1G32470 // AT4G38970 // AT1G23740 // AT5G60600 // AT2G18950
GO:0070838	P	divalent metal ion transport	24	1511	195	28397	0.00032	0.0072	// AT4G05180 // AT3G13320 // AT5G53130 // AT1G76490 // AT4G21960 // AT4G12800 // AT3G26740 // AT1G70890 // AT5G53490 // AT2G13360 // AT3G01720 // AT1G55670 // AT5G01750 // AT5G57110 // AT1G12240 // AT2G32080 // AT2G30520 // AT3G50820 // AT2G20260 // AT1G03130 // AT5G39510 // AT5G60360 // AT2G36830 // AT4G20260
GO:0018130	P	heterocycle biosynthetic process	29	1511	258	28397	0.00033	0.0073	// AT4G31500 // AT4G15560 // AT3G26060 // AT1G78600 // AT1G23740 // AT1G03160 // AT5G62790 // AT5G08410 // AT5G53490 // AT4G27430 // AT4G02530 // AT5G60600 // AT4G10100 // AT4G30950 // AT5G17230 // AT1G79900 // AT1G52340 // AT4G38970 // AT1G28100 // AT3G22840 // AT3G56940 // AT4G24380 // AT2G29630 // AT5G54190 // AT1G74470 // AT5G20990 // AT2G43400 // AT4G02610 // AT2G40400
GO:0015995	P	chlorophyll biosynthetic process	18	1511	125	28397	0.00033	0.0073	// AT1G78600 // AT5G53490 // AT4G02530 // AT4G15560 // AT1G74470 // AT5G17230 // AT5G62790 // AT3G22840 // AT3G56940 // AT4G30950 // AT5G54190 // AT3G26060 // AT4G38970 // AT4G27430 // AT1G23740 // AT1G28100 // AT5G60600 // AT2G40400
GO:0071322	P	cellular response to carbohydrate stimulus	18	1511	125	28397	0.00033	0.0073	// AT1G08830 // AT1G27320 // AT2G40170 // AT3G20770 // AT4G25140 // AT1G16540 // AT4G26740 // AT5G42820 // AT2G23770 // AT1G52340 // AT1G56290 // AT5G40420 // AT2G01830 // AT5G57390 // AT3G26090 // AT2G36270 // AT2G20890 // AT4G20260
GO:0008654	P	phospholipid biosynthetic process	40	1511	405	28397	0.00033	0.0074	// AT4G31500 // AT4G15560 // AT1G76490 // AT3G10850 // AT2G23390 // AT5G42650 // AT1G71950 // AT4G30950 // AT1G11530 // AT1G23740 // AT2G45670 // AT5G62790 // AT4G34350 // AT5G53490 // AT2G04690 // AT4G02530 // AT5G60600 // AT2G20890 // AT3G52105 // AT1G01230 // AT2G19810 // AT5G17230 // AT5G56520 // AT5G48300 // AT3G45100 // AT4G38970 // AT4G35760 // AT3G45040 // AT3G26710 // AT1G62780 // AT2G18…
GO:0030003	P	cellular cation homeostasis	22	1511	172	28397	0.00035	0.0077	// AT4G05180 // AT3G13320 // AT4G21960 // AT4G12800 // AT2G23150 // AT3G26740 // AT2G32400 // AT4G08920 // AT1G70890 // AT5G53490 // AT2G13360 // AT1G55670 // AT5G01750 // AT5G57110 // AT5G63530 // AT1G04400 // AT5G47560 // AT2G20260 // AT3G50820 // AT1G03130 // AT5G01600 // AT4G35290
GO:0010114	P	response to red light	16	1511	104	28397	0.00036	0.008	// AT4G31500 // AT1G06680 // AT1G29920 // AT4G32280 // AT1G10470 // AT1G60950 // AT3G22840 // AT5G48300 // AT1G79040 // AT1G20340 // AT3G24220 // AT3G54890 // AT2G40100 // AT5G58140 // AT5G60600 // AT2G05100
GO:0006813	P	potassium ion transport	11	1511	54	28397	0.00038	0.0084	// AT4G32650 // AT2G24240 // AT5G53130 // AT3G09030 // AT4G33000 // AT1G70300 // AT5G11800 // AT3G05030 // AT1G01140 // AT5G41330 // AT4G04850
GO:0000273	P	lipoic acid metabolic process	10	1511	45	28397	0.00038	0.0084	// AT4G31500 // AT4G15560 // AT5G42650 // AT5G62790 // AT5G08410 // AT4G38970 // AT4G30950 // AT5G60600 // AT2G18950 // AT1G23740
GO:0009106	P	lipoate metabolic process	10	1511	45	28397	0.00038	0.0084	// AT4G31500 // AT4G15560 // AT5G42650 // AT5G62790 // AT5G08410 // AT4G38970 // AT4G30950 // AT5G60600 // AT2G18950 // AT1G23740
GO:0008104	P	protein localization	94	1511	1216	28397	0.0004	0.0087	// AT4G15560 // AT1G32130 // AT2G43790 // AT3G09830 // AT3G56310 // AT5G24530 // AT5G42050 // AT1G18740 // AT5G48930 // AT3G18280 // AT2G35940 // AT5G20900 // AT5G60600 // AT5G54080 // AT4G23810 // AT1G59580 // AT3G51890 // AT5G39510 // AT1G32230 // AT5G22000 // AT1G05940 // AT3G13320 // AT5G04720 // AT3G10850 // AT1G06680 // AT5G35735 // AT3G22440 // AT1G05060 // AT1G78600 // AT1G77480 // AT1G56…
GO:0048584	P	positive regulation of response to stimulus	14	1511	84	28397	0.00041	0.0088	// AT5G53160 // AT3G55530 // AT2G33150 // AT2G43790 // AT5G27320 // AT5G40440 // AT3G63010 // AT2G31880 // AT3G56400 // AT1G15100 // AT1G07430 // AT1G28520 // AT1G08860 // AT4G35790
GO:0016042	P	lipid catabolic process	29	1511	262	28397	0.00041	0.0089	// AT5G08380 // AT3G22440 // AT1G27320 // AT3G56310 // AT1G23070 // AT1G77480 // AT5G08470 // AT2G33150 // AT5G06250 // AT3G15280 // AT5G54080 // AT1G76150 // AT1G78380 // AT5G04040 // AT1G73880 // AT4G32810 // AT3G17520 // AT5G49900 // AT1G64230 // AT1G06290 // AT5G27600 // AT3G58750 // AT1G78440 // AT5G22000 // AT1G05940 // AT2G31980 // AT4G39100 // AT1G16730 // AT3G09270
GO:0009408	P	response to heat	32	1511	303	28397	0.00045	0.0097	// AT4G39670 // AT2G38470 // AT4G11660 // AT1G16540 // AT3G46230 // AT5G38895 // AT3G22840 // AT2G19310 // AT5G04760 // AT3G54960 // AT2G27310 // AT1G54050 // AT3G16770 // AT3G17880 // AT4G37370 // AT3G63060 // AT1G01230 // AT5G07330 // AT1G52340 // AT3G02990 // AT3G08720 // AT4G33985 // AT4G24240 // AT5G13200 // AT2G46240 // AT5G42380 // AT4G26850 // AT5G12020 // AT5G10695 // AT1G17860 // AT5G59…
GO:0042594	P	response to starvation	35	1511	344	28397	0.00047	0.01	// AT1G64660 // AT1G29280 // AT4G37870 // AT2G01830 // AT4G35090 // AT1G72200 // AT3G56040 // AT4G12250 // AT3G16785 // AT1G27320 // AT2G17220 // AT2G16430 // AT3G54820 // AT3G04530 // AT4G00430 // AT5G51160 // AT1G02860 // AT3G48750 // AT1G32450 // AT4G20260 // AT1G05260 // AT1G78380 // AT1G49750 // AT5G60660 // AT1G18980 // AT1G68320 // AT5G13080 // AT1G01140 // AT3G47340 // AT3G06850 // AT4G08…
GO:0019362	P	pyridine nucleotide metabolic process	25	1511	214	28397	0.00049	0.011	// AT4G02530 // AT1G71180 // AT5G64040 // AT1G14150 // AT5G23230 // AT5G62790 // AT3G21070 // AT4G03280 // AT1G32470 // AT1G55670 // AT4G20930 // AT5G60600 // AT2G22570 // AT5G48300 // AT4G38970 // AT4G35760 // AT5G66190 // AT3G17930 // AT1G62780 // AT3G50820 // AT1G20340 // AT4G01100 // AT2G29630 // AT5G35790 // AT1G13700
GO:0009692	P	ethylene metabolic process	18	1511	131	28397	0.00054	0.012	// AT1G21390 // AT5G63130 // AT3G11840 // AT3G13050 // AT5G42380 // AT2G27310 // AT1G11050 // AT1G17420 // AT1G12010 // AT3G18930 // AT1G66480 // AT4G24380 // AT5G61600 // AT2G15760 // AT3G61510 // AT3G44260 // AT3G22160 // AT3G09830
GO:0009693	P	ethylene biosynthetic process	18	1511	131	28397	0.00054	0.012	// AT1G21390 // AT5G63130 // AT3G11840 // AT3G13050 // AT5G42380 // AT2G27310 // AT1G11050 // AT1G17420 // AT1G12010 // AT3G18930 // AT1G66480 // AT4G24380 // AT5G61600 // AT2G15760 // AT3G61510 // AT3G44260 // AT3G22160 // AT3G09830
GO:0044275	P	cellular carbohydrate catabolic process	49	1511	545	28397	0.00057	0.012	// AT5G20710 // AT2G19800 // AT1G11840 // AT5G08380 // AT1G71180 // AT5G64040 // AT1G14520 // AT1G14150 // AT4G10750 // AT5G62790 // AT3G56310 // AT5G53460 // AT3G51880 // AT1G08830 // AT4G26140 // AT1G60710 // AT4G03280 // AT3G23920 // AT1G32470 // AT5G66190 // AT1G63380 // AT5G62220 // AT5G35790 // AT1G06410 // AT4G02530 // AT5G60600 // AT4G01370 // AT1G78380 // AT5G48300 // AT1G69830 // AT1G13…
GO:0010193	P	response to ozone	9	1511	39	28397	0.00059	0.012	// AT5G42380 // AT4G23810 // AT3G02750 // AT5G27600 // AT5G18100 // AT1G32230 // AT1G08830 // AT5G49570 // AT1G15520
GO:0009269	P	response to desiccation	9	1511	39	28397	0.00059	0.012	// AT1G32640 // AT1G54100 // AT1G01470 // AT1G05260 // AT1G74520 // AT5G25610 // AT1G48130 // AT2G36830 // AT5G50720
GO:0010647	P	positive regulation of cell communication	8	1511	31	28397	0.00063	0.013	// AT5G53160 // AT3G55530 // AT2G33150 // AT5G27320 // AT3G63010 // AT4G35790 // AT1G15100 // AT1G07430
GO:0043449	P	cellular alkene metabolic process	18	1511	133	28397	0.00064	0.013	// AT1G21390 // AT5G63130 // AT3G11840 // AT3G13050 // AT5G42380 // AT2G27310 // AT1G11050 // AT1G17420 // AT1G12010 // AT3G18930 // AT1G66480 // AT4G24380 // AT5G61600 // AT2G15760 // AT3G61510 // AT3G44260 // AT3G22160 // AT3G09830
GO:0043450	P	alkene biosynthetic process	18	1511	133	28397	0.00064	0.013	// AT1G21390 // AT5G63130 // AT3G11840 // AT3G13050 // AT5G42380 // AT2G27310 // AT1G11050 // AT1G17420 // AT1G12010 // AT3G18930 // AT1G66480 // AT4G24380 // AT5G61600 // AT2G15760 // AT3G61510 // AT3G44260 // AT3G22160 // AT3G09830
GO:0016108	P	tetraterpenoid metabolic process	16	1511	111	28397	0.00068	0.014	// AT1G06570 // AT4G32810 // AT4G15560 // AT5G17230 // AT5G62790 // AT2G26170 // AT1G73110 // AT4G25700 // AT4G30950 // AT5G53490 // AT3G26060 // AT1G57770 // AT4G27430 // AT1G23740 // AT4G02530 // AT5G60600
GO:0016116	P	carotenoid metabolic process	16	1511	111	28397	0.00068	0.014	// AT1G06570 // AT4G32810 // AT4G15560 // AT5G17230 // AT5G62790 // AT2G26170 // AT1G73110 // AT4G25700 // AT4G30950 // AT5G53490 // AT3G26060 // AT1G57770 // AT4G27430 // AT1G23740 // AT4G02530 // AT5G60600
GO:0045184	P	establishment of protein localization	89	1511	1160	28397	0.0007	0.015	// AT1G80840 // AT1G32130 // AT2G43790 // AT3G09830 // AT3G56310 // AT5G24530 // AT5G42050 // AT1G18740 // AT5G48930 // AT3G18280 // AT2G35940 // AT5G20900 // AT5G60600 // AT5G54080 // AT4G23810 // AT1G59580 // AT3G51890 // AT5G39510 // AT1G32230 // AT5G22000 // AT1G05940 // AT3G13320 // AT5G04720 // AT3G10850 // AT1G06680 // AT5G35735 // AT3G22440 // AT1G05060 // AT1G78600 // AT1G77480 // AT4G03…
GO:0015031	P	protein transport	89	1511	1160	28397	0.0007	0.015	// AT1G80840 // AT1G32130 // AT2G43790 // AT3G09830 // AT3G56310 // AT5G24530 // AT5G42050 // AT1G18740 // AT5G48930 // AT3G18280 // AT2G35940 // AT5G20900 // AT5G60600 // AT5G54080 // AT4G23810 // AT1G59580 // AT3G51890 // AT5G39510 // AT1G32230 // AT5G22000 // AT1G05940 // AT3G13320 // AT5G04720 // AT3G10850 // AT1G06680 // AT5G35735 // AT3G22440 // AT1G05060 // AT1G78600 // AT1G77480 // AT4G03…
GO:0009062	P	fatty acid catabolic process	25	1511	220	28397	0.0007	0.015	// AT3G22440 // AT1G27320 // AT3G56310 // AT1G23070 // AT1G77480 // AT5G08470 // AT2G33150 // AT5G06250 // AT3G15280 // AT5G54080 // AT1G76150 // AT1G78380 // AT5G04040 // AT1G73880 // AT3G17520 // AT1G64230 // AT1G06290 // AT5G27600 // AT3G58750 // AT5G22000 // AT1G05940 // AT2G31980 // AT4G39100 // AT1G16730 // AT3G09270
GO:0048523	P	negative regulation of cellular process	65	1511	789	28397	0.00071	0.015	// AT1G33240 // AT1G51550 // AT1G80840 // AT2G38470 // AT1G74360 // AT3G13320 // AT1G16540 // AT1G68840 // AT1G09970 // AT3G16785 // AT3G63010 // AT2G44840 // AT3G09830 // AT5G64750 // AT5G58800 // AT3G59940 // AT2G26560 // AT5G42050 // AT4G32551 // AT3G52430 // AT4G35390 // AT1G27730 // AT4G11660 // AT4G27270 // AT3G04530 // AT5G06250 // AT1G15520 // AT2G01210 // AT1G32640 // AT5G10510 // AT4G08…
GO:0007623	P	circadian rhythm	21	1511	171	28397	0.00075	0.015	// AT1G53035 // AT5G35840 // AT1G27320 // AT4G02440 // AT1G69830 // AT4G08920 // AT4G16110 // AT1G10470 // AT1G15950 // AT5G17300 // AT1G74890 // AT3G46640 // AT1G04400 // AT4G26700 // AT3G62980 // AT1G10940 // AT1G68830 // AT5G62920 // AT4G18020 // AT3G04910 // AT4G11600
GO:0048511	P	rhythmic process	21	1511	171	28397	0.00075	0.015	// AT1G53035 // AT5G35840 // AT1G27320 // AT4G02440 // AT1G69830 // AT4G08920 // AT4G16110 // AT1G10470 // AT1G15950 // AT5G17300 // AT1G74890 // AT3G46640 // AT1G04400 // AT4G26700 // AT3G62980 // AT1G10940 // AT1G68830 // AT5G62920 // AT4G18020 // AT3G04910 // AT4G11600
GO:0009411	P	response to UV	27	1511	247	28397	0.00075	0.015	// AT4G15480 // AT2G43790 // AT3G61220 // AT4G33000 // AT5G05690 // AT2G37040 // AT2G31380 // AT1G08830 // AT4G36220 // AT3G24190 // AT5G51100 // AT5G13930 // AT5G05270 // AT3G55270 // AT2G37970 // AT1G65060 // AT5G18100 // AT5G08640 // AT4G25570 // AT5G03555 // AT5G07990 // AT3G22840 // AT1G20340 // AT4G37470 // AT3G29590 // AT3G04880 // AT2G21970
GO:0043562	P	cellular response to nitrogen levels	8	1511	32	28397	0.00075	0.015	// AT2G17220 // AT1G49750 // AT5G21170 // AT4G08850 // AT3G17810 // AT3G48750 // AT4G35090 // AT5G01750
GO:0045893	P	positive regulation of transcription, DNA-dependent	43	1511	467	28397	0.00077	0.016	// AT5G49520 // AT3G19290 // AT1G69600 // AT3G60530 // AT1G32640 // AT3G04740 // AT3G17040 // AT3G44460 // AT1G20340 // AT2G30040 // AT3G01470 // AT1G28520 // AT4G17500 // AT2G36270 // AT2G47900 // AT1G03160 // AT5G01300 // AT5G51100 // AT5G08410 // AT4G27410 // AT3G16770 // AT2G38370 // AT4G27430 // AT1G46768 // AT5G60600 // AT3G08010 // AT4G15560 // AT4G23810 // AT3G01610 // AT2G46680 // AT4G38…
GO:0045941	P	positive regulation of transcription	43	1511	467	28397	0.00077	0.016	// AT5G49520 // AT3G19290 // AT1G69600 // AT3G60530 // AT1G32640 // AT3G04740 // AT3G17040 // AT3G44460 // AT1G20340 // AT2G30040 // AT3G01470 // AT1G28520 // AT4G17500 // AT2G36270 // AT2G47900 // AT1G03160 // AT5G01300 // AT5G51100 // AT5G08410 // AT4G27410 // AT3G16770 // AT2G38370 // AT4G27430 // AT1G46768 // AT5G60600 // AT3G08010 // AT4G15560 // AT4G23810 // AT3G01610 // AT2G46680 // AT4G38…
GO:0009767	P	photosynthetic electron transport chain	13	1511	80	28397	0.00079	0.016	// AT4G30950 // AT3G50820 // AT5G64040 // AT4G11960 // AT5G21930 // AT4G03280 // AT1G14150 // AT1G06680 // AT5G51545 // AT5G66190 // AT1G55670 // AT1G60950 // AT2G20890
GO:0009765	P	photosynthesis, light harvesting	9	1511	41	28397	0.0008	0.016	// AT1G29920 // AT3G54890 // AT1G76570 // AT4G18370 // AT2G05100 // AT3G61470 // AT2G40100 // AT2G34430 // AT2G21970
GO:0019637	P	organophosphate metabolic process	44	1511	483	28397	0.00083	0.017	// AT4G31500 // AT4G15560 // AT1G76490 // AT3G10850 // AT2G23390 // AT5G42650 // AT1G71950 // AT4G30950 // AT1G11530 // AT1G23740 // AT2G45670 // AT5G62790 // AT4G34350 // AT5G53490 // AT4G35790 // AT2G04690 // AT4G02530 // AT5G60600 // AT2G20890 // AT3G52105 // AT1G01230 // AT2G19810 // AT5G17230 // AT5G56520 // AT5G48300 // AT3G45100 // AT2G03890 // AT4G38970 // AT4G35760 // AT3G45040 // AT3G26…
GO:0006873	P	cellular ion homeostasis	22	1511	185	28397	0.00084	0.017	// AT4G05180 // AT3G13320 // AT4G21960 // AT4G12800 // AT2G23150 // AT3G26740 // AT2G32400 // AT4G08920 // AT1G70890 // AT5G53490 // AT2G13360 // AT1G55670 // AT5G01750 // AT5G57110 // AT5G63530 // AT1G04400 // AT5G47560 // AT2G20260 // AT3G50820 // AT1G03130 // AT5G01600 // AT4G35290
GO:0046907	P	intracellular transport	105	1511	1423	28397	0.00085	0.017	// AT1G80840 // AT1G32130 // AT2G43790 // AT3G58170 // AT3G09830 // AT3G56310 // AT5G24530 // AT5G42050 // AT1G18740 // AT5G48930 // AT3G18280 // AT2G35940 // AT5G40780 // AT5G60600 // AT5G54080 // AT4G23810 // AT1G72820 // AT3G51890 // AT1G56290 // AT5G39510 // AT1G32230 // AT5G22000 // AT1G05940 // AT4G28570 // AT4G24520 // AT3G13320 // AT5G04720 // AT3G10850 // AT1G06680 // AT5G35735 // AT3G22…
GO:0055075	P	potassium ion homeostasis	5	1511	11	28397	0.00089	0.018	// AT3G05030 // AT1G01140 // AT5G55470 // AT4G35290 // AT4G26570
GO:0051246	P	regulation of protein metabolic process	26	1511	237	28397	0.00089	0.018	// AT4G12560 // AT3G17040 // AT5G64040 // AT1G33590 // AT3G52430 // AT1G78600 // AT3G21055 // AT1G03160 // AT5G60600 // AT3G08010 // AT2G20890 // AT1G73805 // AT4G01370 // AT4G30950 // AT1G67740 // AT3G56400 // AT3G08720 // AT5G60900 // AT5G51545 // AT2G01570 // AT3G50820 // AT1G03130 // AT1G20340 // AT5G58140 // AT1G74470 // AT1G32500
GO:0061024	P	membrane organization	48	1511	543	28397	0.00089	0.018	// AT4G08500 // AT2G25430 // AT1G80840 // AT2G38470 // AT1G74360 // AT3G13320 // AT3G17040 // AT1G73110 // AT1G09970 // AT3G58170 // AT3G09830 // AT3G45040 // AT1G17680 // AT2G26560 // AT1G32130 // AT3G52430 // AT1G03160 // AT3G29185 // AT2G20370 // AT5G53490 // AT5G51545 // AT5G46250 // AT3G08010 // AT2G20890 // AT4G26500 // AT5G25930 // AT5G48300 // AT3G57120 // AT5G18570 // AT5G57960 // AT3G56…
GO:0016044	P	cellular membrane organization	48	1511	543	28397	0.00089	0.018	// AT4G08500 // AT2G25430 // AT1G80840 // AT2G38470 // AT1G74360 // AT3G13320 // AT3G17040 // AT1G73110 // AT1G09970 // AT3G58170 // AT3G09830 // AT3G45040 // AT1G17680 // AT2G26560 // AT1G32130 // AT3G52430 // AT1G03160 // AT3G29185 // AT2G20370 // AT5G53490 // AT5G51545 // AT5G46250 // AT3G08010 // AT2G20890 // AT4G26500 // AT5G25930 // AT5G48300 // AT3G57120 // AT5G18570 // AT5G57960 // AT3G56…
GO:0055082	P	cellular chemical homeostasis	22	1511	186	28397	0.00089	0.018	// AT4G05180 // AT3G13320 // AT4G21960 // AT4G12800 // AT2G23150 // AT3G26740 // AT2G32400 // AT4G08920 // AT1G70890 // AT5G53490 // AT2G13360 // AT1G55670 // AT5G01750 // AT5G57110 // AT5G63530 // AT1G04400 // AT5G47560 // AT2G20260 // AT3G50820 // AT1G03130 // AT5G01600 // AT4G35290
GO:0051254	P	positive regulation of RNA metabolic process	43	1511	471	28397	0.0009	0.018	// AT5G49520 // AT3G19290 // AT1G69600 // AT3G60530 // AT1G32640 // AT3G04740 // AT3G17040 // AT3G44460 // AT1G20340 // AT2G30040 // AT3G01470 // AT1G28520 // AT4G17500 // AT2G36270 // AT2G47900 // AT1G03160 // AT5G01300 // AT5G51100 // AT5G08410 // AT4G27410 // AT3G16770 // AT2G38370 // AT4G27430 // AT1G46768 // AT5G60600 // AT3G08010 // AT4G15560 // AT4G23810 // AT3G01610 // AT2G46680 // AT4G38…
GO:0046496	P	nicotinamide nucleotide metabolic process	24	1511	212	28397	0.00093	0.018	// AT4G02530 // AT1G71180 // AT5G64040 // AT1G14150 // AT5G23230 // AT5G62790 // AT3G21070 // AT4G03280 // AT1G32470 // AT1G55670 // AT4G20930 // AT5G60600 // AT5G48300 // AT4G38970 // AT4G35760 // AT5G66190 // AT3G17930 // AT1G62780 // AT3G50820 // AT1G20340 // AT4G01100 // AT2G29630 // AT5G35790 // AT1G13700
GO:0006769	P	nicotinamide metabolic process	24	1511	212	28397	0.00093	0.018	// AT4G02530 // AT1G71180 // AT5G64040 // AT1G14150 // AT5G23230 // AT5G62790 // AT3G21070 // AT4G03280 // AT1G32470 // AT1G55670 // AT4G20930 // AT5G60600 // AT5G48300 // AT4G38970 // AT4G35760 // AT5G66190 // AT3G17930 // AT1G62780 // AT3G50820 // AT1G20340 // AT4G01100 // AT2G29630 // AT5G35790 // AT1G13700
GO:0006644	P	phospholipid metabolic process	43	1511	472	28397	0.00094	0.018	// AT4G31500 // AT4G15560 // AT1G76490 // AT3G10850 // AT2G23390 // AT5G42650 // AT1G71950 // AT4G30950 // AT1G11530 // AT1G23740 // AT2G45670 // AT5G62790 // AT4G34350 // AT5G53490 // AT4G35790 // AT2G04690 // AT4G02530 // AT5G60600 // AT2G20890 // AT3G52105 // AT1G01230 // AT2G19810 // AT5G17230 // AT5G56520 // AT5G48300 // AT3G45100 // AT2G03890 // AT4G38970 // AT4G35760 // AT3G45040 // AT3G26…
GO:0010628	P	positive regulation of gene expression	43	1511	473	28397	0.00098	0.019	// AT5G49520 // AT3G19290 // AT1G69600 // AT3G60530 // AT1G32640 // AT3G04740 // AT3G17040 // AT3G44460 // AT1G20340 // AT2G30040 // AT3G01470 // AT1G28520 // AT4G17500 // AT2G36270 // AT2G47900 // AT1G03160 // AT5G01300 // AT5G51100 // AT5G08410 // AT4G27410 // AT3G16770 // AT2G38370 // AT4G27430 // AT1G46768 // AT5G60600 // AT3G08010 // AT4G15560 // AT4G23810 // AT3G01610 // AT2G46680 // AT4G38…
GO:0006534	P	cysteine metabolic process	24	1511	213	28397	0.00099	0.019	// AT4G15560 // AT1G11840 // AT1G79040 // AT5G64040 // AT1G06680 // AT4G21960 // AT2G42320 // AT2G24270 // AT5G28020 // AT3G04940 // AT5G13760 // AT1G32470 // AT1G55670 // AT2G35940 // AT1G67740 // AT3G62130 // AT4G25570 // AT4G38970 // AT2G30520 // AT1G60000 // AT3G56940 // AT1G20340 // AT1G74470 // AT3G26060
GO:0009791	P	post-embryonic development	151	1511	2188	28397	0.001	0.02	// AT2G43790 // AT5G49930 // AT4G24270 // AT4G26740 // AT1G28520 // AT2G36270 // AT2G36640 // AT1G03160 // AT1G60190 // AT1G19220 // AT5G19150 // AT1G70210 // AT5G61410 // AT5G48300 // AT1G23800 // AT4G32700 // AT3G02990 // AT4G22140 // AT1G56290 // AT5G12840 // AT3G13550 // AT1G18100 // AT2G01210 // AT1G01470 // AT1G32230 // AT1G17420 // AT3G07310 // AT1G03790 // AT3G63210 // AT4G21020 // AT5G17…
GO:0052542	P	callose deposition during defense response	11	1511	62	28397	0.001	0.02	// AT5G49520 // AT5G25930 // AT4G39670 // AT1G74360 // AT5G42380 // AT4G26850 // AT3G06490 // AT1G61560 // AT4G31500 // AT3G50930 // AT1G24100
GO:0051789	P	response to protein stimulus	36	1511	376	28397	0.0011	0.021	// AT5G65210 // AT3G19290 // AT4G39670 // AT1G80840 // AT3G13050 // AT1G74360 // AT1G16540 // AT3G44460 // AT3G63010 // AT3G45040 // AT1G75390 // AT5G42050 // AT3G16785 // AT3G52430 // AT2G33150 // AT1G32230 // AT4G08500 // AT2G43790 // AT1G76150 // AT4G01370 // AT3G57530 // AT1G78380 // AT3G28340 // AT3G08720 // AT1G64230 // AT3G51890 // AT5G44080 // AT5G40780 // AT5G42380 // AT3G13550 // AT3G58…
GO:0009108	P	coenzyme biosynthetic process	20	1511	164	28397	0.0011	0.021	// AT4G31500 // AT1G28960 // AT1G06570 // AT4G15560 // AT2G22570 // AT1G60550 // AT3G21070 // AT5G42650 // AT2G18950 // AT4G24380 // AT5G62790 // AT5G08410 // AT4G38970 // AT3G20160 // AT5G20990 // AT1G23740 // AT2G34630 // AT5G60600 // AT4G10100 // AT4G30950
GO:0016138	P	glycoside biosynthetic process	24	1511	215	28397	0.0011	0.021	// AT4G31500 // AT4G27520 // AT1G32640 // AT1G06410 // AT5G05260 // AT4G21960 // AT3G26060 // AT4G17770 // AT4G36810 // AT5G62790 // AT3G08010 // AT4G02280 // AT5G48300 // AT3G56400 // AT4G35760 // AT5G58330 // AT5G66190 // AT3G50820 // AT2G18700 // AT5G46790 // AT5G42650 // AT5G58140 // AT1G17100 // AT1G24100
GO:0032268	P	regulation of cellular protein metabolic process	24	1511	215	28397	0.0011	0.021	// AT3G17040 // AT5G64040 // AT1G33590 // AT3G52430 // AT1G78600 // AT3G21055 // AT1G03160 // AT5G60600 // AT3G08010 // AT2G20890 // AT1G73805 // AT4G01370 // AT4G30950 // AT1G67740 // AT3G56400 // AT3G08720 // AT5G60900 // AT5G51545 // AT3G50820 // AT1G03130 // AT1G20340 // AT5G58140 // AT1G74470 // AT1G32500
GO:0010557	P	positive regulation of macromolecule biosynthetic process	44	1511	491	28397	0.0011	0.021	// AT5G49520 // AT3G19290 // AT1G69600 // AT3G60530 // AT1G32640 // AT3G04740 // AT3G17040 // AT3G44460 // AT1G20340 // AT2G30040 // AT3G01470 // AT1G28520 // AT4G17500 // AT2G36270 // AT2G47900 // AT1G03160 // AT5G01300 // AT5G51100 // AT5G08410 // AT4G27410 // AT3G16770 // AT2G38370 // AT4G27430 // AT1G46768 // AT5G60600 // AT3G08010 // AT4G15560 // AT4G23810 // AT3G01610 // AT2G46680 // AT4G38…
GO:0042402	P	cellular biogenic amine catabolic process	16	1511	117	28397	0.0011	0.021	// AT4G31500 // AT3G50740 // AT2G30860 // AT5G42650 // AT5G46790 // AT5G05260 // AT5G01750 // AT3G23820 // AT1G68440 // AT2G36830 // AT1G32500 // AT5G54160 // AT4G36670 // AT2G37040 // AT1G32450 // AT1G24100
GO:0016109	P	tetraterpenoid biosynthetic process	15	1511	106	28397	0.0012	0.022	// AT1G06570 // AT4G15560 // AT5G17230 // AT5G62790 // AT2G26170 // AT1G73110 // AT4G25700 // AT4G30950 // AT5G53490 // AT3G26060 // AT1G57770 // AT4G27430 // AT1G23740 // AT4G02530 // AT5G60600
GO:0016117	P	carotenoid biosynthetic process	15	1511	106	28397	0.0012	0.022	// AT1G06570 // AT4G15560 // AT5G17230 // AT5G62790 // AT2G26170 // AT1G73110 // AT4G25700 // AT4G30950 // AT5G53490 // AT3G26060 // AT1G57770 // AT4G27430 // AT1G23740 // AT4G02530 // AT5G60600
GO:0045935	P	positive regulation of nucleobase, nucleoside, nucleotide and nucleic acid metabolic process	43	1511	479	28397	0.0012	0.023	// AT5G49520 // AT3G19290 // AT1G69600 // AT3G60530 // AT1G32640 // AT3G04740 // AT3G17040 // AT3G44460 // AT1G20340 // AT2G30040 // AT3G01470 // AT1G28520 // AT4G17500 // AT2G36270 // AT2G47900 // AT1G03160 // AT5G01300 // AT5G51100 // AT5G08410 // AT4G27410 // AT3G16770 // AT2G38370 // AT4G27430 // AT1G46768 // AT5G60600 // AT3G08010 // AT4G15560 // AT4G23810 // AT3G01610 // AT2G46680 // AT4G38…
GO:0006739	P	NADP metabolic process	23	1511	204	28397	0.0012	0.023	// AT4G02530 // AT1G71180 // AT5G64040 // AT1G14150 // AT5G62790 // AT3G21070 // AT4G03280 // AT1G32470 // AT1G55670 // AT4G20930 // AT5G60600 // AT5G48300 // AT4G38970 // AT4G35760 // AT5G66190 // AT3G17930 // AT1G62780 // AT3G50820 // AT1G20340 // AT4G01100 // AT2G29630 // AT5G35790 // AT1G13700
GO:0051173	P	positive regulation of nitrogen compound metabolic process	43	1511	480	28397	0.0013	0.024	// AT5G49520 // AT3G19290 // AT1G69600 // AT3G60530 // AT1G32640 // AT3G04740 // AT3G17040 // AT3G44460 // AT1G20340 // AT2G30040 // AT3G01470 // AT1G28520 // AT4G17500 // AT2G36270 // AT2G47900 // AT1G03160 // AT5G01300 // AT5G51100 // AT5G08410 // AT4G27410 // AT3G16770 // AT2G38370 // AT4G27430 // AT1G46768 // AT5G60600 // AT3G08010 // AT4G15560 // AT4G23810 // AT3G01610 // AT2G46680 // AT4G38…
GO:0010260	P	organ senescence	14	1511	96	28397	0.0013	0.024	// AT3G52430 // AT4G23810 // AT1G69490 // AT2G39200 // AT1G15400 // AT1G27320 // AT1G66330 // AT4G32250 // AT5G52300 // AT5G65210 // AT3G04070 // AT4G16110 // AT1G17020 // AT1G76150
GO:0010149	P	senescence	14	1511	96	28397	0.0013	0.024	// AT3G52430 // AT4G23810 // AT1G69490 // AT2G39200 // AT1G15400 // AT1G27320 // AT1G66330 // AT4G32250 // AT5G52300 // AT5G65210 // AT3G04070 // AT4G16110 // AT1G17020 // AT1G76150
GO:0019760	P	glucosinolate metabolic process	23	1511	205	28397	0.0013	0.024	// AT4G31500 // AT4G27520 // AT1G32640 // AT5G05260 // AT4G21960 // AT3G26060 // AT4G36810 // AT5G62790 // AT5G60600 // AT3G08010 // AT5G48300 // AT3G56400 // AT4G38970 // AT4G35760 // AT5G58330 // AT5G66190 // AT3G50820 // AT5G46790 // AT5G42650 // AT2G29630 // AT5G58140 // AT1G17100 // AT1G24100
GO:0016143	P	S-glycoside metabolic process	23	1511	205	28397	0.0013	0.024	// AT4G31500 // AT4G27520 // AT1G32640 // AT5G05260 // AT4G21960 // AT3G26060 // AT4G36810 // AT5G62790 // AT5G60600 // AT3G08010 // AT5G48300 // AT3G56400 // AT4G38970 // AT4G35760 // AT5G58330 // AT5G66190 // AT3G50820 // AT5G46790 // AT5G42650 // AT2G29630 // AT5G58140 // AT1G17100 // AT1G24100
GO:0019757	P	glycosinolate metabolic process	23	1511	205	28397	0.0013	0.024	// AT4G31500 // AT4G27520 // AT1G32640 // AT5G05260 // AT4G21960 // AT3G26060 // AT4G36810 // AT5G62790 // AT5G60600 // AT3G08010 // AT5G48300 // AT3G56400 // AT4G38970 // AT4G35760 // AT5G58330 // AT5G66190 // AT3G50820 // AT5G46790 // AT5G42650 // AT2G29630 // AT5G58140 // AT1G17100 // AT1G24100
GO:0042044	P	fluid transport	19	1511	155	28397	0.0013	0.025	// AT4G01370 // AT2G01570 // AT1G17810 // AT4G15920 // AT4G21960 // AT3G54820 // AT5G60660 // AT4G15545 // AT1G53240 // AT5G53370 // AT2G32080 // AT4G19840 // AT1G32230 // AT5G60360 // AT1G11910 // AT2G13360 // AT2G36830 // AT4G00430 // AT4G39100
GO:0006833	P	water transport	19	1511	155	28397	0.0013	0.025	// AT4G01370 // AT2G01570 // AT1G17810 // AT4G15920 // AT4G21960 // AT3G54820 // AT5G60660 // AT4G15545 // AT1G53240 // AT5G53370 // AT2G32080 // AT4G19840 // AT1G32230 // AT5G60360 // AT1G11910 // AT2G13360 // AT2G36830 // AT4G00430 // AT4G39100
GO:0010118	P	stomatal movement	12	1511	75	28397	0.0014	0.026	// AT1G62400 // AT4G26570 // AT4G08920 // AT1G16540 // AT4G30960 // AT4G33950 // AT1G04400 // AT3G11410 // AT4G18700 // AT5G58140 // AT4G16110 // AT2G30360
GO:0010264	P	myo-inositol hexakisphosphate biosynthetic process	11	1511	65	28397	0.0015	0.027	// AT2G31380 // AT5G01260 // AT1G23740 // AT1G80760 // AT5G01300 // AT1G76570 // AT1G66330 // AT2G15020 // AT3G56290 // AT1G16730 // AT5G16760
GO:0033517	P	myo-inositol hexakisphosphate metabolic process	11	1511	65	28397	0.0015	0.027	// AT2G31380 // AT5G01260 // AT1G23740 // AT1G80760 // AT5G01300 // AT1G76570 // AT1G66330 // AT2G15020 // AT3G56290 // AT1G16730 // AT5G16760
GO:0002252	P	immune effector process	28	1511	273	28397	0.0015	0.027	// AT5G49520 // AT4G39670 // AT1G80840 // AT2G38470 // AT1G74360 // AT5G06320 // AT2G39200 // AT1G05575 // AT3G54420 // AT2G44840 // AT4G17500 // AT2G26560 // AT4G32551 // AT3G52430 // AT1G27730 // AT5G08430 // AT2G27310 // AT5G25930 // AT5G05190 // AT5G63530 // AT3G56400 // AT5G62020 // AT3G11840 // AT4G17490 // AT3G52800 // AT3G13790 // AT5G03940 // AT4G34030
GO:0006090	P	pyruvate metabolic process	37	1511	398	28397	0.0015	0.027	// AT4G31500 // AT4G15560 // AT4G37870 // AT3G10850 // AT2G23390 // AT4G30950 // AT5G53460 // AT1G08830 // AT1G23740 // AT1G11840 // AT3G29185 // AT5G62790 // AT4G34350 // AT5G53490 // AT4G02530 // AT5G60600 // AT2G20890 // AT1G78380 // AT5G17230 // AT5G48300 // AT3G62130 // AT1G53240 // AT4G38970 // AT4G35760 // AT3G26710 // AT4G10750 // AT1G62780 // AT2G18950 // AT4G18030 // AT5G42650 // AT3G56…
GO:0046686	P	response to cadmium ion	42	1511	470	28397	0.0015	0.027	// AT4G08500 // AT1G11840 // AT3G16350 // AT3G48000 // AT1G20340 // AT5G18170 // AT4G01850 // AT5G53460 // AT2G26560 // AT3G16640 // AT1G08830 // AT2G30860 // AT4G37870 // AT5G62790 // AT3G12500 // AT1G60710 // AT4G39230 // AT2G41690 // AT3G01860 // AT4G01370 // AT1G78380 // AT5G14780 // ATCG00490 // AT4G01100 // AT2G32080 // AT1G53240 // AT4G38970 // AT5G56550 // AT2G01570 // AT4G01280 // AT5G19…
GO:0034440	P	lipid oxidation	21	1511	182	28397	0.0015	0.028	// AT1G77480 // AT1G06290 // AT1G78380 // AT5G08470 // AT2G33150 // AT5G27600 // AT3G58750 // AT5G04040 // AT1G27320 // AT3G22440 // AT1G16730 // AT5G22000 // AT1G17420 // AT1G05940 // AT1G64230 // AT3G56310 // AT3G22400 // AT4G39100 // AT5G54080 // AT3G09270 // AT1G76150
GO:0006020	P	inositol metabolic process	14	1511	98	28397	0.0016	0.028	// AT2G31380 // AT1G14520 // AT5G01260 // AT1G23740 // AT1G80760 // AT5G01300 // AT1G76570 // AT1G66330 // AT2G15020 // AT4G08170 // AT3G56290 // AT1G16730 // AT5G16760 // AT2G19800
GO:0009074	P	aromatic amino acid family catabolic process	13	1511	87	28397	0.0016	0.028	// AT4G31500 // AT3G50740 // AT2G30860 // AT5G42650 // AT4G36670 // AT5G46790 // AT2G37040 // AT5G01750 // AT3G23820 // AT1G32500 // AT5G05260 // AT5G54080 // AT1G24100
GO:0046283	P	anthocyanin metabolic process	13	1511	87	28397	0.0016	0.028	// AT5G05270 // AT1G78600 // AT1G27320 // AT4G08920 // AT2G01830 // AT3G22840 // AT1G65060 // AT5G07990 // AT5G08640 // AT5G13930 // AT3G29590 // AT4G27430 // AT4G16110
GO:0032958	P	inositol phosphate biosynthetic process	11	1511	66	28397	0.0016	0.029	// AT2G31380 // AT5G01260 // AT1G23740 // AT1G80760 // AT5G01300 // AT1G76570 // AT1G66330 // AT2G15020 // AT3G56290 // AT1G16730 // AT5G16760
GO:0043603	P	cellular amide metabolic process	24	1511	222	28397	0.0016	0.03	// AT4G02530 // AT1G71180 // AT5G64040 // AT1G14150 // AT5G23230 // AT5G62790 // AT3G21070 // AT4G03280 // AT1G32470 // AT1G55670 // AT4G20930 // AT5G60600 // AT5G48300 // AT4G38970 // AT4G35760 // AT5G66190 // AT3G17930 // AT1G62780 // AT3G50820 // AT1G20340 // AT4G01100 // AT2G29630 // AT5G35790 // AT1G13700
GO:0055065	P	metal ion homeostasis	10	1511	56	28397	0.0017	0.03	// AT2G32400 // AT4G26570 // AT4G08920 // AT5G55470 // AT5G63530 // AT1G04400 // AT3G05030 // AT1G01140 // AT4G35290 // AT2G23150
GO:0016051	P	carbohydrate biosynthetic process	81	1511	1070	28397	0.0017	0.03	// AT4G31500 // AT5G38660 // AT3G29185 // AT4G27520 // AT1G11840 // AT1G32640 // AT1G06410 // AT1G72200 // AT5G05260 // AT2G23390 // AT4G35760 // AT3G63010 // AT4G33000 // AT3G26060 // AT3G08010 // AT5G62790 // AT5G42650 // AT5G05690 // AT5G53460 // AT4G17770 // AT2G31380 // AT1G08830 // AT5G01260 // AT1G23740 // AT1G80760 // AT4G36810 // AT4G39210 // AT2G32700 // AT1G60710 // AT2G20370 // AT2G15…
GO:0034614	P	cellular response to reactive oxygen species	13	1511	88	28397	0.0017	0.031	// AT2G01570 // AT1G08830 // AT5G60360 // AT5G62790 // AT4G35090 // AT4G15545 // AT5G18100 // AT4G33950 // AT1G20340 // AT1G04400 // AT2G47070 // AT2G46600 // AT4G39100
GO:0042542	P	response to hydrogen peroxide	27	1511	263	28397	0.0017	0.031	// AT4G11660 // AT2G43790 // AT4G15545 // AT1G20340 // AT2G19310 // AT3G54960 // AT2G47900 // AT5G62790 // AT4G33950 // AT1G54050 // AT2G47070 // AT4G35090 // AT4G23810 // AT3G63060 // AT5G07330 // AT1G04400 // AT2G46600 // AT4G24240 // AT2G46240 // AT2G01570 // AT5G63160 // AT5G12020 // AT5G60360 // AT5G01600 // AT1G17860 // AT5G59720 // AT4G39100
GO:0019344	P	cysteine biosynthetic process	23	1511	210	28397	0.0017	0.031	// AT4G15560 // AT1G11840 // AT1G79040 // AT5G64040 // AT1G06680 // AT4G21960 // AT2G42320 // AT2G24270 // AT5G28020 // AT3G04940 // AT5G13760 // AT1G32470 // AT1G55670 // AT2G35940 // AT1G67740 // AT4G25570 // AT4G38970 // AT2G30520 // AT1G60000 // AT3G56940 // AT1G20340 // AT1G74470 // AT3G26060
GO:0019761	P	glucosinolate biosynthetic process	20	1511	172	28397	0.0018	0.032	// AT4G31500 // AT5G42650 // AT4G35760 // AT4G27520 // AT1G32640 // AT5G62790 // AT5G46790 // AT5G48300 // AT5G05260 // AT3G08010 // AT4G21960 // AT5G58140 // AT3G56400 // AT5G66190 // AT3G26060 // AT1G24100 // AT5G58330 // AT1G17100 // AT4G36810 // AT3G50820
GO:0016144	P	S-glycoside biosynthetic process	20	1511	172	28397	0.0018	0.032	// AT4G31500 // AT5G42650 // AT4G35760 // AT4G27520 // AT1G32640 // AT5G62790 // AT5G46790 // AT5G48300 // AT5G05260 // AT3G08010 // AT4G21960 // AT5G58140 // AT3G56400 // AT5G66190 // AT3G26060 // AT1G24100 // AT5G58330 // AT1G17100 // AT4G36810 // AT3G50820
GO:0019758	P	glycosinolate biosynthetic process	20	1511	172	28397	0.0018	0.032	// AT4G31500 // AT5G42650 // AT4G35760 // AT4G27520 // AT1G32640 // AT5G62790 // AT5G46790 // AT5G48300 // AT5G05260 // AT3G08010 // AT4G21960 // AT5G58140 // AT3G56400 // AT5G66190 // AT3G26060 // AT1G24100 // AT5G58330 // AT1G17100 // AT4G36810 // AT3G50820
GO:0006021	P	inositol biosynthetic process	11	1511	67	28397	0.0018	0.032	// AT2G31380 // AT5G01260 // AT1G23740 // AT1G80760 // AT5G01300 // AT1G76570 // AT1G66330 // AT2G15020 // AT3G56290 // AT1G16730 // AT5G16760
GO:0009404	P	toxin metabolic process	23	1511	211	28397	0.0018	0.032	// AT2G36950 // AT5G57480 // AT2G39200 // AT3G47730 // AT1G10070 // AT2G30860 // AT5G27920 // AT3G58750 // AT3G55040 // AT2G47730 // AT1G30700 // AT1G76150 // AT1G78380 // AT2G41690 // AT3G06490 // AT5G65430 // AT3G47780 // AT5G41210 // AT2G33150 // AT2G29420 // AT5G38710 // AT4G11600 // AT3G09270
GO:0009407	P	toxin catabolic process	23	1511	211	28397	0.0018	0.032	// AT2G36950 // AT5G57480 // AT2G39200 // AT3G47730 // AT1G10070 // AT2G30860 // AT5G27920 // AT3G58750 // AT3G55040 // AT2G47730 // AT1G30700 // AT1G76150 // AT1G78380 // AT2G41690 // AT3G06490 // AT5G65430 // AT3G47780 // AT5G41210 // AT2G33150 // AT2G29420 // AT5G38710 // AT4G11600 // AT3G09270
GO:0046164	P	alcohol catabolic process	43	1511	491	28397	0.0019	0.033	// AT1G14520 // AT2G19800 // AT1G11840 // AT1G71180 // AT5G64040 // AT1G14150 // AT4G10750 // AT5G62790 // AT5G53460 // AT3G51880 // AT1G08830 // AT1G63380 // AT1G32230 // AT4G03280 // AT1G32470 // AT5G66190 // AT1G06410 // AT5G62220 // AT5G35790 // AT4G02530 // AT5G60600 // AT4G01370 // AT1G78380 // AT5G48300 // AT1G13700 // AT1G53240 // AT4G38970 // AT4G35760 // AT4G20930 // AT5G47810 // AT2G01…
GO:0042434	P	indole derivative metabolic process	18	1511	148	28397	0.0019	0.033	// AT4G31500 // AT3G50740 // AT2G30860 // AT2G38470 // AT1G32640 // AT3G48890 // AT2G43790 // AT5G42650 // AT5G05260 // AT5G01750 // AT3G23820 // AT3G56400 // AT3G10870 // AT1G32500 // AT4G36670 // AT5G46790 // AT4G02610 // AT1G24100
GO:0042430	P	indole and derivative metabolic process	18	1511	148	28397	0.0019	0.033	// AT4G31500 // AT3G50740 // AT2G30860 // AT2G38470 // AT1G32640 // AT3G48890 // AT2G43790 // AT5G42650 // AT5G05260 // AT5G01750 // AT3G23820 // AT3G56400 // AT3G10870 // AT1G32500 // AT4G36670 // AT5G46790 // AT4G02610 // AT1G24100
GO:0009820	P	alkaloid metabolic process	24	1511	225	28397	0.0019	0.033	// AT4G02530 // AT1G71180 // AT5G64040 // AT1G14150 // AT5G23230 // AT5G62790 // AT3G21070 // AT4G03280 // AT1G32470 // AT1G55670 // AT4G20930 // AT5G60600 // AT5G48300 // AT4G38970 // AT4G35760 // AT5G66190 // AT3G17930 // AT1G62780 // AT3G50820 // AT1G20340 // AT4G01100 // AT2G29630 // AT5G35790 // AT1G13700
GO:0010167	P	response to nitrate	22	1511	199	28397	0.002	0.034	// AT5G65210 // AT1G29280 // AT5G44380 // AT5G20400 // AT1G72200 // AT3G01470 // AT3G54420 // AT1G18980 // AT5G51160 // AT1G02860 // AT1G32450 // AT3G50740 // AT1G68840 // AT1G05260 // AT4G10380 // AT4G40080 // AT4G32650 // AT3G13790 // AT2G01890 // AT1G17860 // AT3G04720 // AT3G12500
GO:0010604	P	positive regulation of macromolecule metabolic process	44	1511	508	28397	0.002	0.035	// AT5G49520 // AT3G19290 // AT1G69600 // AT3G60530 // AT1G32640 // AT3G04740 // AT3G17040 // AT3G44460 // AT1G20340 // AT2G30040 // AT3G01470 // AT1G28520 // AT4G17500 // AT2G36270 // AT2G47900 // AT1G03160 // AT5G01300 // AT5G51100 // AT5G08410 // AT4G27410 // AT3G16770 // AT2G38370 // AT4G27430 // AT1G46768 // AT5G60600 // AT3G08010 // AT4G15560 // AT4G23810 // AT3G01610 // AT2G46680 // AT4G38…
GO:0048609	P	reproductive process in a multicellular organism	35	1511	378	28397	0.0021	0.036	// AT3G63210 // AT3G02990 // AT5G40010 // AT3G63010 // AT4G24270 // AT5G66730 // AT3G21720 // AT1G17420 // AT2G36270 // AT4G32551 // AT4G29860 // AT5G01300 // AT5G67360 // AT4G24660 // AT5G49150 // AT4G02280 // AT2G25890 // AT1G64110 // AT1G14920 // AT5G42820 // AT1G07430 // AT5G67520 // AT5G27320 // AT5G40420 // AT4G26740 // AT1G56290 // AT2G01570 // AT2G40170 // AT4G25140 // AT5G40840 // AT1G48…
GO:0006740	P	NADPH regeneration	22	1511	201	28397	0.0022	0.037	// AT4G02530 // AT1G71180 // AT5G64040 // AT1G14150 // AT5G62790 // AT4G03280 // AT1G32470 // AT1G55670 // AT4G20930 // AT5G60600 // AT5G48300 // AT1G13700 // AT4G38970 // AT4G35760 // AT5G66190 // AT3G17930 // AT1G62780 // AT3G50820 // AT1G20340 // AT2G29630 // AT5G35790 // AT4G01100
GO:0042435	P	indole derivative biosynthetic process	17	1511	139	28397	0.0024	0.041	// AT4G31500 // AT3G50740 // AT2G30860 // AT2G38470 // AT1G32640 // AT3G48890 // AT2G43790 // AT5G42650 // AT5G05260 // AT5G01750 // AT3G23820 // AT3G56400 // AT1G32500 // AT4G36670 // AT5G46790 // AT4G02610 // AT1G24100
GO:0009311	P	oligosaccharide metabolic process	25	1511	244	28397	0.0026	0.044	// AT1G66980 // AT5G20710 // AT5G08380 // AT1G06410 // AT5G58330 // AT2G23390 // AT3G63010 // AT5G62790 // AT3G56310 // AT4G17770 // AT5G38660 // AT3G29185 // AT4G26140 // AT4G33950 // AT4G02280 // AT5G48300 // AT5G27320 // AT1G14920 // AT4G35760 // AT2G01570 // AT3G17930 // AT1G62780 // AT2G18700 // AT2G29630 // AT5G58140
GO:0010043	P	response to zinc ion	10	1511	60	28397	0.0026	0.045	// AT4G31940 // AT5G65210 // AT2G30860 // AT3G02570 // AT1G63440 // AT2G16770 // AT5G01600 // AT5G51160 // AT2G23150 // AT2G32520
GO:0019220	P	regulation of phosphate metabolic process	24	1511	231	28397	0.0026	0.045	// AT3G17040 // AT5G64040 // AT1G33590 // AT4G03270 // AT3G52430 // AT1G78600 // AT3G21055 // AT1G03160 // AT3G08010 // AT1G70210 // AT1G73805 // AT4G01370 // AT4G30950 // AT3G48750 // AT1G67740 // AT3G56400 // AT5G60900 // AT5G51545 // AT3G50820 // AT1G03130 // AT5G58140 // AT2G20890 // AT1G74470 // AT1G32500
GO:0051174	P	regulation of phosphorus metabolic process	24	1511	231	28397	0.0026	0.045	// AT3G17040 // AT5G64040 // AT1G33590 // AT4G03270 // AT3G52430 // AT1G78600 // AT3G21055 // AT1G03160 // AT3G08010 // AT1G70210 // AT1G73805 // AT4G01370 // AT4G30950 // AT3G48750 // AT1G67740 // AT3G56400 // AT5G60900 // AT5G51545 // AT3G50820 // AT1G03130 // AT5G58140 // AT2G20890 // AT1G74470 // AT1G32500
GO:0008652	P	cellular amino acid biosynthetic process	43	1511	503	28397	0.0028	0.048	// AT4G31500 // AT4G15560 // AT1G11840 // AT5G28020 // AT5G64040 // AT1G06680 // AT4G21960 // AT3G26060 // AT4G01850 // AT5G53460 // AT4G39980 // AT2G24270 // AT1G79040 // AT1G23740 // AT5G42650 // AT5G62790 // AT5G08430 // AT1G18500 // AT3G04940 // AT4G30950 // AT5G13760 // AT1G32470 // AT1G55670 // AT2G35940 // AT5G60600 // AT3G08010 // AT4G26500 // AT3G55530 // AT1G67740 // AT1G79900 // AT4G25…
GO:0055067	P	monovalent inorganic cation homeostasis	6	1511	23	28397	0.0029	0.048	// AT4G26570 // AT5G55470 // AT5G47560 // AT3G05030 // AT1G01140 // AT4G35290
GO:0006995	P	cellular response to nitrogen starvation	6	1511	23	28397	0.0029	0.048	// AT2G17220 // AT1G49750 // AT4G08850 // AT3G48750 // AT4G35090 // AT5G01750
GO:0006007	P	glucose catabolic process	41	1511	474	28397	0.0029	0.049	// AT1G11840 // AT1G71180 // AT5G64040 // AT1G14150 // AT4G10750 // AT5G62790 // AT5G53460 // AT3G51880 // AT1G08830 // AT1G63380 // AT1G32230 // AT4G03280 // AT1G32470 // AT5G66190 // AT1G06410 // AT5G62220 // AT5G35790 // AT4G02530 // AT5G60600 // AT4G01370 // AT1G78380 // AT5G48300 // AT1G13700 // AT1G53240 // AT4G38970 // AT4G35760 // AT4G20930 // AT5G47810 // AT2G01570 // AT3G17930 // AT1G62…
GO:0009685	P	gibberellin metabolic process	10	1511	61	28397	0.0029	0.049	// AT1G17010 // AT2G17650 // AT1G78440 // AT4G24660 // AT1G68320 // AT1G05160 // AT3G26790 // AT3G54510 // AT1G77950 // AT2G36270

## Sheet: B
GO_acc	term_type	Term	queryitem	querytotal	bgitem	bgtotal	pvalue	FDR	entries
GO:0050896	P	response to stimulus	378	953	6292	28397	7.8e-33	4.7e-29	// AT5G49730 // AT2G27310 // AT2G46970 // AT1G80920 // AT1G23740 // AT4G25290 // AT4G18020 // AT2G38940 // AT4G17380 // AT2G35940 // AT1G25450 // AT5G20410 // AT5G48300 // AT1G67600 // AT4G31940 // AT3G52820 // AT1G18100 // AT3G02040 // AT3G49350 // AT4G37870 // AT3G13320 // AT5G07440 // AT3G57530 // AT2G23390 // AT1G78600 // AT2G29500 // AT1G56220 // AT3G04570 // AT1G70890 // AT5G63660 // AT4G00…
GO:0042221	P	response to chemical stimulus	259	953	3978	28397	1.7e-25	5.1e-22	// AT4G09600 // AT1G64660 // AT1G79040 // AT3G48000 // AT2G39730 // AT5G22000 // AT5G65380 // AT5G24530 // AT5G50720 // AT2G36270 // AT1G05510 // AT1G08830 // AT1G79460 // AT2G24370 // AT1G09970 // AT4G18020 // AT4G35770 // AT2G38940 // AT1G69600 // AT4G15910 // AT3G12490 // AT2G37330 // AT5G01600 // AT1G17010 // AT2G19810 // AT2G21490 // AT2G35940 // AT5G54080 // AT4G23810 // AT1G29920 // AT1G33…
GO:0009628	P	response to abiotic stimulus	195	953	2635	28397	1.1e-24	2.3e-21	// AT4G31500 // AT5G49730 // AT1G64660 // AT3G60530 // AT1G79040 // AT3G46230 // AT3G57240 // AT2G39730 // AT5G35790 // AT5G02750 // AT1G80920 // AT5G50720 // AT2G36270 // AT1G08830 // AT3G63140 // AT1G23740 // AT4G35770 // AT4G17380 // AT1G69600 // AT4G15910 // AT3G12490 // AT2G40100 // AT2G47730 // AT2G21490 // AT2G35940 // AT1G29920 // AT5G61410 // AT1G24620 // AT5G48300 // AT5G18100 // AT5G07…
GO:0006950	P	response to stress	249	953	4089	28397	1.3e-20	2e-17	// AT4G31500 // AT1G64660 // AT2G27310 // AT3G46230 // AT3G57240 // AT2G39730 // AT5G22000 // AT2G33770 // AT4G03280 // AT5G10695 // AT2G23970 // AT3G03990 // AT5G24530 // AT5G50720 // AT2G36270 // AT1G08830 // AT1G23740 // AT4G25290 // AT4G35770 // AT3G12500 // AT4G17380 // AT1G69600 // AT5G43580 // AT4G15910 // AT3G12490 // AT3G16770 // AT2G47730 // AT3G18280 // AT2G35940 // AT4G23810 // AT5G61…
GO:0010033	P	response to organic substance	189	953	2754	28397	2.1e-20	2.5e-17	// AT4G09600 // AT2G27310 // AT5G22000 // AT5G24530 // AT5G50720 // AT2G36270 // AT1G08830 // AT1G79460 // AT2G24370 // AT4G18020 // AT4G35770 // AT2G38940 // AT4G15910 // AT1G17010 // AT1G30700 // AT2G35940 // AT5G54080 // AT4G23810 // AT1G29920 // AT5G60660 // AT5G48300 // AT2G23430 // AT3G51890 // AT1G18100 // AT3G48890 // AT5G14920 // AT1G20340 // AT2G29420 // AT2G02560 // AT5G60360 // AT1G64…
GO:0042180	P	cellular ketone metabolic process	157	953	2123	28397	1.1e-19	1.1e-16	// AT4G31500 // AT1G64660 // AT2G27310 // AT5G22000 // AT3G10870 // AT5G24530 // AT2G36270 // AT1G08830 // AT1G79460 // AT1G23740 // AT5G28020 // AT1G17010 // AT1G73060 // AT2G35940 // AT5G54080 // AT4G23810 // AT1G25450 // AT5G17230 // AT5G20410 // AT5G48300 // AT3G62130 // AT2G23620 // AT3G26790 // AT1G06290 // AT3G48890 // AT2G26250 // AT1G20340 // AT2G29630 // AT1G64060 // AT2G43400 // AT4G02…
GO:0019748	P	secondary metabolic process	111	953	1247	28397	3e-19	2.5e-16	// AT4G31500 // AT4G10490 // AT1G14150 // AT3G03990 // AT5G24530 // AT2G36270 // AT1G79460 // AT1G23740 // AT3G26570 // AT1G17010 // AT2G47730 // AT3G18280 // AT2G21490 // AT2G35940 // AT4G10020 // AT5G17230 // AT5G48300 // AT5G01220 // AT2G24280 // AT1G20340 // AT2G29420 // AT2G29630 // AT1G32470 // AT3G29590 // AT3G09270 // AT2G36950 // AT4G27520 // AT1G58170 // AT5G64040 // AT1G15950 // AT3G57…
GO:0006082	P	organic acid metabolic process	154	953	2105	28397	7e-19	5.2e-16	// AT4G31500 // AT1G64660 // AT2G27310 // AT5G22000 // AT3G10870 // AT5G24530 // AT2G36270 // AT1G08830 // AT1G79460 // AT1G23740 // AT5G28020 // AT1G17010 // AT1G32470 // AT2G35940 // AT5G54080 // AT4G23810 // AT1G25450 // AT5G17230 // AT5G20410 // AT5G48300 // AT3G62130 // AT2G23620 // AT3G26790 // AT1G06290 // AT3G48890 // AT2G26250 // AT1G20340 // AT2G29630 // AT1G64060 // AT2G43400 // AT5G46…
GO:0044283	P	small molecule biosynthetic process	142	953	1865	28397	8.4e-19	5.6e-16	// AT4G31500 // AT2G27310 // AT5G14700 // AT3G03990 // AT5G24530 // AT2G36270 // AT1G08830 // AT1G79460 // AT1G23740 // AT2G37240 // AT5G28020 // AT1G17010 // AT3G18280 // AT1G73060 // AT2G35940 // AT4G23810 // AT1G25450 // AT5G17230 // AT3G06490 // AT3G26790 // AT5G01220 // AT3G48890 // AT2G26250 // AT1G20340 // AT2G29630 // AT1G64060 // AT3G29590 // AT2G43400 // AT4G02610 // AT1G44350 // AT3G49…
GO:0043436	P	oxoacid metabolic process	153	953	2103	28397	1.5e-18	8.1e-16	// AT4G31500 // AT1G64660 // AT2G27310 // AT5G22000 // AT3G10870 // AT5G24530 // AT2G36270 // AT1G08830 // AT1G79460 // AT1G23740 // AT5G28020 // AT1G17010 // AT1G32470 // AT2G35940 // AT5G54080 // AT4G23810 // AT1G25450 // AT5G17230 // AT5G20410 // AT5G48300 // AT3G62130 // AT2G23620 // AT3G26790 // AT1G06290 // AT3G48890 // AT2G26250 // AT1G20340 // AT2G29630 // AT1G64060 // AT2G43400 // AT4G02…
GO:0019752	P	carboxylic acid metabolic process	153	953	2103	28397	1.5e-18	8.1e-16	// AT4G31500 // AT1G64660 // AT2G27310 // AT5G22000 // AT3G10870 // AT5G24530 // AT2G36270 // AT1G08830 // AT1G79460 // AT1G23740 // AT5G28020 // AT1G17010 // AT1G32470 // AT2G35940 // AT5G54080 // AT4G23810 // AT1G25450 // AT5G17230 // AT5G20410 // AT5G48300 // AT3G62130 // AT2G23620 // AT3G26790 // AT1G06290 // AT3G48890 // AT2G26250 // AT1G20340 // AT2G29630 // AT1G64060 // AT2G43400 // AT4G02…
GO:0009719	P	response to endogenous stimulus	127	953	1615	28397	7.3e-18	3.6e-15	// AT4G09600 // AT5G22000 // AT5G24530 // AT5G50720 // AT2G36270 // AT1G79460 // AT4G18020 // AT4G35770 // AT2G38940 // AT4G15910 // AT1G17010 // AT5G26340 // AT2G35940 // AT4G23810 // AT5G60660 // AT3G06490 // AT2G23430 // AT1G18100 // AT3G48890 // AT5G14920 // AT2G02560 // AT5G60360 // AT1G64060 // AT3G07310 // AT1G15670 // AT1G44350 // AT5G62470 // AT3G63210 // AT2G36890 // AT5G17300 // AT1G06…
GO:0051716	P	cellular response to stimulus	158	953	2355	28397	3.8e-16	1.7e-13	// AT4G31500 // AT1G64660 // AT2G39730 // AT2G33770 // AT4G17500 // AT5G24530 // AT2G36270 // AT1G08830 // AT1G79460 // AT4G25290 // AT4G18020 // AT3G12500 // AT4G17380 // AT1G17010 // AT3G18280 // AT2G35940 // AT4G23810 // AT1G49750 // AT5G20410 // AT5G60660 // AT3G06490 // AT5G18100 // AT3G56040 // AT5G03570 // AT1G67600 // AT1G59950 // AT3G51890 // AT4G31940 // AT5G01220 // AT2G45130 // AT1G20…
GO:0008152	P	metabolic process	580	953	13633	28397	3.2e-15	1.4e-12	// AT5G49730 // AT4G10490 // AT2G27310 // AT5G18110 // AT2G39730 // AT4G15360 // AT1G80920 // AT3G60530 // AT5G58870 // AT4G29090 // AT5G66450 // AT1G23740 // AT4G25290 // AT4G18020 // AT2G37240 // AT1G78600 // AT4G17380 // AT5G66850 // ATCG00020 // AT3G18930 // AT2G28120 // AT2G41050 // AT3G15840 // AT2G35940 // AT5G05570 // AT5G23280 // AT1G25450 // AT5G20410 // AT3G06490 // AT2G19130 // AT5G02…
GO:0044281	P	small molecule metabolic process	229	953	4065	28397	4.4e-15	1.7e-12	// AT4G31500 // AT1G64660 // AT1G79040 // AT1G14150 // AT5G22000 // AT5G14700 // AT3G10870 // AT3G03990 // AT5G24530 // AT2G36270 // AT1G20050 // AT1G08830 // AT1G79460 // AT5G66450 // AT1G23740 // AT2G37240 // AT4G17380 // AT5G28020 // AT1G17010 // AT3G18280 // AT2G41050 // AT5G62220 // AT1G73060 // AT2G35940 // AT5G05570 // AT5G54080 // AT4G23810 // AT1G25450 // AT5G17230 // AT5G20410 // AT3G06…
GO:0009737	P	response to abscisic acid stimulus	66	953	621	28397	4.5e-15	1.7e-12	// AT5G62470 // AT3G63210 // AT1G05510 // AT1G32640 // AT2G36890 // AT5G17300 // AT3G44460 // AT1G48130 // AT4G01370 // AT1G01360 // AT5G14920 // AT5G64750 // AT4G17500 // AT4G24660 // AT5G50720 // AT2G36270 // AT3G16785 // AT1G01470 // AT3G15500 // AT5G67300 // AT2G38940 // AT5G26340 // AT2G27310 // AT4G15910 // AT4G26740 // AT5G61820 // AT4G27410 // AT3G11410 // AT2G23430 // AT2G47770 // AT1G10…
GO:0009743	P	response to carbohydrate stimulus	76	953	812	28397	1.8e-14	6.2e-12	// AT4G17500 // AT4G20860 // AT1G32640 // AT2G27310 // AT3G54420 // AT4G29780 // AT1G06680 // AT5G53370 // AT5G01530 // AT4G03280 // AT5G64750 // AT3G50930 // AT3G44260 // AT1G10070 // AT2G36270 // AT2G38470 // AT1G28330 // AT1G08830 // AT1G75490 // AT4G33150 // AT5G05300 // AT5G42650 // AT5G67300 // AT3G24190 // AT1G79040 // AT4G37470 // AT4G26740 // AT5G24530 // AT2G28900 // AT3G49600 // AT3G01…
GO:0032787	P	monocarboxylic acid metabolic process	111	953	1481	28397	2.3e-14	7.8e-12	// AT4G31500 // AT5G22000 // AT3G10870 // AT5G24530 // AT2G36270 // AT1G08830 // AT1G79460 // AT1G23740 // AT1G17010 // AT5G54080 // AT4G23810 // AT1G25450 // AT5G17230 // AT5G20410 // AT5G48300 // AT3G62130 // AT2G23620 // AT1G06290 // AT3G48890 // AT2G26250 // AT2G29630 // AT1G64060 // AT2G43400 // AT3G09270 // AT2G36950 // AT3G49350 // AT4G37870 // AT5G07440 // AT3G10850 // AT2G23390 // AT5G19…
GO:0015979	P	photosynthesis	52	953	435	28397	6.4e-14	2e-11	// AT4G05180 // AT2G30570 // ATCG00020 // AT5G64040 // AT1G14150 // AT1G06680 // AT3G61470 // AT5G01530 // AT4G12800 // AT1G52230 // AT3G56940 // AT1G32470 // AT2G05100 // AT3G57240 // AT1G79040 // AT2G39730 // AT4G03280 // AT2G40100 // AT5G53490 // AT1G73060 // AT1G30380 // AT1G55670 // AT1G56500 // AT3G17040 // AT2G20890 // AT1G29920 // AT3G63140 // AT4G10750 // AT3G54890 // AT1G15820 // AT3G56…
GO:0009415	P	response to water	51	953	424	28397	9e-14	2.7e-11	// AT5G62470 // AT1G64660 // AT4G17500 // AT2G38470 // AT1G32640 // AT4G30960 // AT2G27310 // AT1G48130 // AT4G12250 // AT4G01370 // AT3G63060 // AT3G05700 // AT1G78380 // AT5G50720 // AT2G36270 // AT2G26650 // AT3G16785 // AT4G08920 // AT5G67300 // AT1G69600 // AT3G02130 // AT4G15910 // AT3G12490 // AT2G37040 // AT4G27410 // AT4G00430 // AT2G21490 // AT1G15520 // AT3G19290 // AT3G57530 // AT2G36…
GO:0009725	P	response to hormone stimulus	104	953	1375	28397	9.9e-14	2.8e-11	// AT4G09600 // AT5G50720 // AT2G36270 // AT1G79460 // AT4G18020 // AT4G27410 // AT2G38940 // AT4G15910 // AT1G17010 // AT2G35940 // AT5G60660 // AT3G06490 // AT2G23430 // AT1G18100 // AT3G48890 // AT5G14920 // AT2G02560 // AT5G60360 // AT5G22000 // AT3G07310 // AT1G15670 // AT5G62470 // AT3G63210 // AT2G36890 // AT5G17300 // AT1G01360 // AT5G64750 // AT3G54510 // AT3G11110 // AT4G35390 // AT1G56…
GO:0007242	P	intracellular signaling cascade	97	953	1252	28397	2e-13	5.3e-11	// AT2G46970 // AT5G03530 // AT5G24530 // AT2G36270 // AT1G79460 // AT4G18020 // AT1G17010 // AT2G35940 // AT4G23810 // AT3G06490 // AT2G02560 // AT5G22000 // AT1G20050 // AT3G07310 // AT1G15670 // AT3G49350 // AT2G36890 // AT5G17300 // AT1G06680 // AT1G01360 // AT5G35735 // AT5G64750 // AT3G55530 // AT1G78600 // AT4G08920 // AT5G52750 // AT2G27310 // AT2G39730 // AT4G03280 // AT5G42050 // AT4G27…
GO:0070887	P	cellular response to chemical stimulus	105	953	1417	28397	2.5e-13	6.4e-11	// AT1G64660 // AT5G24530 // AT2G36270 // AT1G08830 // AT1G79460 // AT4G18020 // AT1G17010 // AT2G35940 // AT4G23810 // AT3G06490 // AT5G18100 // AT3G51890 // AT4G31940 // AT1G20340 // AT2G02560 // AT5G60360 // AT5G22000 // AT3G07310 // AT1G15670 // AT3G49350 // AT5G17300 // AT2G16770 // AT4G12250 // AT1G06680 // AT1G01360 // AT5G35735 // AT5G64750 // AT3G57240 // AT1G78600 // AT5G10695 // AT2G27…
GO:0023052	P	signaling	149	953	2376	28397	5.1e-13	1.2e-10	// AT1G64660 // AT2G27310 // AT2G39730 // AT2G33770 // AT1G02450 // AT4G17500 // AT5G24530 // AT2G36270 // AT1G79460 // AT4G18020 // AT5G17680 // AT1G17010 // AT2G35940 // AT4G23810 // AT1G49750 // AT5G20410 // AT5G60660 // AT3G06490 // AT2G19130 // AT5G03570 // AT1G67600 // AT3G51890 // AT3G58760 // AT2G45130 // AT2G02560 // AT1G64060 // AT1G20050 // AT3G07310 // AT1G15670 // AT3G49350 // AT4G37…
GO:0006725	P	cellular aromatic compound metabolic process	84	953	1022	28397	5.2e-13	1.2e-10	// AT2G36950 // AT4G31500 // AT4G08500 // AT3G49350 // AT1G32640 // AT3G57330 // AT1G58170 // AT1G15950 // AT5G54080 // AT4G19840 // AT1G06680 // AT5G22000 // AT5G53370 // AT5G35735 // AT4G34050 // AT4G03280 // AT3G10870 // AT3G50930 // AT5G07440 // AT3G03990 // AT5G24530 // AT4G39980 // AT2G37040 // AT3G14470 // AT2G38470 // AT1G78600 // AT4G39330 // AT1G23740 // AT4G08920 // AT5G42650 // AT4G36…
GO:0009414	P	response to water deprivation	49	953	416	28397	5.6e-13	1.3e-10	// AT5G62470 // AT1G64660 // AT4G17500 // AT2G38470 // AT1G32640 // AT2G27310 // AT4G30960 // AT4G12250 // AT4G01370 // AT3G63060 // AT3G05700 // AT1G78380 // AT5G50720 // AT2G36270 // AT2G26650 // AT3G16785 // AT4G08920 // AT5G67300 // AT1G69600 // AT3G02130 // AT4G15910 // AT3G12490 // AT2G37040 // AT4G27410 // AT4G00430 // AT1G48130 // AT1G15520 // AT3G19290 // AT3G57530 // AT2G36830 // AT3G55…
GO:0051179	P	localization	210	953	3819	28397	8.9e-13	2e-10	// AT4G31500 // AT1G56220 // AT4G08570 // AT1G44750 // AT3G17040 // AT5G05365 // AT5G22000 // AT3G58170 // AT5G65380 // AT1G02450 // AT3G03990 // AT5G24530 // AT5G42050 // AT2G36270 // AT1G47670 // AT4G03280 // AT3G26740 // AT3G26570 // AT2G38940 // AT1G22710 // AT3G18280 // AT2G28120 // AT1G30700 // AT2G35940 // AT5G05570 // AT5G54080 // AT4G04850 // AT1G68840 // AT3G10600 // AT3G17650 // AT1G63…
GO:0019684	P	photosynthesis, light reaction	43	953	333	28397	9.8e-13	2.1e-10	// AT2G30570 // ATCG00020 // AT5G64040 // AT1G14150 // AT1G06680 // AT3G61470 // AT5G01530 // AT4G12800 // AT1G52230 // AT3G56940 // AT1G32470 // AT2G05100 // AT3G57240 // AT1G79040 // AT2G39730 // AT4G03280 // AT2G40100 // AT1G73060 // AT1G55670 // AT1G56500 // AT3G17040 // AT2G20890 // AT1G29920 // AT3G63140 // AT3G54890 // AT1G15820 // AT3G56400 // AT4G38970 // AT5G58330 // AT2G34430 // AT5G66…
GO:0071495	P	cellular response to endogenous stimulus	72	953	815	28397	1.2e-12	2.4e-10	// AT3G19290 // AT4G17500 // AT2G38470 // AT1G32640 // AT5G17300 // AT3G44460 // AT4G29780 // AT1G06680 // AT1G01360 // AT5G64750 // AT3G54510 // AT3G57240 // AT3G44260 // AT4G24660 // AT4G16110 // AT2G36270 // AT3G16785 // AT1G78600 // AT1G79460 // AT4G18020 // AT5G42650 // AT5G42050 // AT2G27310 // AT2G39730 // AT4G03280 // AT5G61820 // AT4G27410 // AT5G24530 // AT1G17010 // AT1G14920 // AT5G22…
GO:0009416	P	response to light stimulus	91	953	1188	28397	2.1e-12	4.1e-10	// AT4G31500 // AT5G49730 // AT3G60530 // AT2G46970 // AT1G80920 // AT2G36270 // AT1G08830 // AT1G23740 // AT4G35770 // AT2G40100 // AT2G35940 // AT1G29920 // AT1G25450 // AT5G48300 // AT5G18100 // AT5G07330 // AT1G01470 // AT1G20340 // AT2G02560 // AT3G29590 // AT1G17860 // AT2G26250 // AT2G36890 // AT5G17300 // AT2G23390 // AT1G79440 // AT5G18170 // AT5G05690 // AT1G78600 // AT1G77480 // AT2G29…
GO:0051707	P	response to other organism	102	953	1421	28397	3.3e-12	6.4e-10	// AT4G31500 // AT3G04570 // AT5G24530 // AT5G42050 // AT1G08830 // AT1G23740 // AT5G43580 // AT1G68300 // AT2G47730 // AT2G35940 // AT4G23810 // AT4G36010 // AT5G61410 // AT1G70530 // AT1G02800 // AT3G06490 // AT2G23620 // AT2G24370 // AT3G48890 // AT1G01470 // AT2G29630 // AT5G22000 // AT1G44350 // AT3G49350 // AT4G37870 // AT3G13320 // AT2G38870 // AT3G57530 // AT1G06680 // AT5G35735 // AT5G64…
GO:0006519	P	cellular amino acid and derivative metabolic process	97	953	1324	28397	4e-12	7.5e-10	// AT4G31500 // AT1G64660 // AT1G79040 // AT3G03990 // AT5G24530 // AT1G23740 // AT5G28020 // AT1G17010 // AT3G18280 // AT1G73060 // AT2G35940 // AT5G54080 // AT3G62130 // AT1G20340 // AT3G29590 // AT2G43400 // AT4G02610 // AT2G36950 // AT1G11840 // AT1G58170 // AT5G64040 // AT1G15950 // AT1G06680 // AT5G35735 // AT2G42320 // AT5G19440 // AT1G79440 // AT5G18170 // AT1G32470 // AT1G78600 // AT4G39…
GO:0034641	P	cellular nitrogen compound metabolic process	99	953	1373	28397	5.6e-12	1e-09	// AT4G31500 // AT1G64660 // AT2G27310 // AT1G14150 // AT1G23740 // AT5G28020 // AT3G18930 // AT3G51440 // AT2G35940 // AT5G54080 // AT5G17230 // AT5G48300 // AT3G62130 // AT3G48890 // AT4G11960 // AT1G20340 // AT2G29630 // AT2G43400 // AT5G46790 // AT4G02610 // AT2G36950 // AT1G11840 // AT5G07440 // AT5G64040 // AT1G06680 // AT2G42320 // AT5G19440 // AT1G79440 // AT5G18170 // AT1G32470 // AT1G78…
GO:0009620	P	response to fungus	52	953	499	28397	7.6e-12	1.3e-09	// AT1G44350 // AT4G08500 // AT2G38470 // AT4G37870 // AT1G32640 // AT2G38870 // AT3G57530 // AT1G06680 // AT4G03280 // AT5G64750 // AT5G24530 // AT4G39980 // AT5G42050 // AT1G19570 // AT3G16785 // AT3G21690 // AT5G42650 // AT5G67300 // AT5G43580 // AT2G39730 // AT3G04570 // AT5G61820 // AT3G62550 // AT2G35940 // AT3G10985 // AT1G15520 // AT1G73805 // AT4G01370 // AT4G23810 // AT4G11650 // AT3G57…
GO:0006970	P	response to osmotic stress	71	953	842	28397	1.2e-11	2.1e-09	// AT5G62470 // AT1G78380 // AT4G17500 // AT2G38470 // AT1G11840 // AT3G19290 // AT4G30960 // AT5G07440 // AT3G08720 // AT3G01470 // AT3G57530 // AT4G19840 // AT5G53370 // AT5G14920 // AT5G64750 // AT5G18170 // AT5G50720 // AT2G36270 // AT2G26650 // AT1G08830 // AT5G17300 // AT1G03220 // AT5G67300 // AT2G27310 // AT3G12490 // AT4G27410 // AT3G11410 // AT2G47730 // AT4G01070 // AT3G01720 // AT1G10…
GO:0044255	P	cellular lipid metabolic process	99	953	1395	28397	1.3e-11	2.2e-09	// AT4G31500 // AT2G36270 // AT1G79460 // AT5G66450 // AT1G23740 // AT3G26570 // AT1G17010 // AT2G21490 // AT5G54080 // AT4G10020 // AT1G25450 // AT5G17230 // AT5G20410 // AT5G48300 // AT3G26790 // AT1G67600 // AT1G06290 // AT2G45130 // AT2G26250 // AT2G29630 // AT5G22000 // AT3G09270 // AT1G44350 // AT3G10850 // AT4G12250 // AT2G23390 // AT3G20160 // AT3G54510 // AT1G77480 // AT3G29185 // AT3G50…
GO:0046394	P	carboxylic acid biosynthetic process	85	953	1116	28397	1.5e-11	2.4e-09	// AT4G31500 // AT1G44350 // AT4G08500 // AT3G49350 // AT1G11840 // AT1G32640 // AT3G54510 // AT5G28020 // AT5G64040 // AT2G47240 // AT3G22400 // AT5G05260 // AT1G06680 // AT5G22000 // AT2G42320 // AT4G03280 // AT3G50930 // AT1G52230 // AT5G53490 // AT5G24530 // AT3G04940 // AT4G39980 // AT2G36270 // AT3G14470 // AT2G38470 // AT1G55670 // AT2G24270 // AT1G23740 // AT5G42650 // AT3G57240 // AT2G04…
GO:0016053	P	organic acid biosynthetic process	85	953	1116	28397	1.5e-11	2.4e-09	// AT4G31500 // AT1G44350 // AT4G08500 // AT3G49350 // AT1G11840 // AT1G32640 // AT3G54510 // AT5G28020 // AT5G64040 // AT2G47240 // AT3G22400 // AT5G05260 // AT1G06680 // AT5G22000 // AT2G42320 // AT4G03280 // AT3G50930 // AT1G52230 // AT5G53490 // AT5G24530 // AT3G04940 // AT4G39980 // AT2G36270 // AT3G14470 // AT2G38470 // AT1G55670 // AT2G24270 // AT1G23740 // AT5G42650 // AT3G57240 // AT2G04…
GO:0006790	P	sulfur metabolic process	62	953	683	28397	1.6e-11	2.5e-09	// AT4G31500 // AT1G64660 // AT2G24280 // AT2G38470 // AT1G11840 // AT1G32640 // AT5G28020 // AT5G64040 // AT5G05260 // AT1G06680 // AT2G42320 // AT1G52230 // AT3G44260 // AT4G27520 // AT4G24380 // AT2G24270 // AT5G63130 // AT1G23740 // AT5G42650 // AT3G50685 // AT1G79040 // AT3G04940 // AT3G18930 // AT1G32470 // AT1G66430 // AT5G01220 // AT5G66190 // AT1G55670 // AT2G35940 // AT1G31330 // AT1G08…
GO:0009314	P	response to radiation	92	953	1263	28397	2e-11	3e-09	// AT4G31500 // AT5G49730 // AT3G60530 // AT2G46970 // AT1G80920 // AT2G36270 // AT1G08830 // AT1G23740 // AT4G35770 // AT4G17380 // AT2G40100 // AT2G35940 // AT1G29920 // AT1G25450 // AT5G48300 // AT5G18100 // AT5G07330 // AT1G01470 // AT1G20340 // AT2G02560 // AT3G29590 // AT1G17860 // AT2G26250 // AT2G36890 // AT5G17300 // AT2G23390 // AT1G79440 // AT5G18170 // AT5G05690 // AT1G78600 // AT1G77…
GO:0006629	P	lipid metabolic process	116	953	1772	28397	2.4e-11	3.5e-09	// AT4G31500 // AT2G36270 // AT1G79460 // AT5G66450 // AT1G23740 // AT3G26570 // AT1G17010 // AT2G21490 // AT5G54080 // AT4G10020 // AT3G63200 // AT1G25450 // AT5G17230 // AT5G20410 // AT5G48300 // AT3G26790 // AT1G67600 // AT1G06290 // AT2G45130 // AT2G26250 // AT3G02040 // AT2G29630 // AT5G22000 // AT1G20050 // AT3G09270 // AT1G44350 // AT3G10850 // AT5G08030 // AT4G12250 // AT2G23390 // AT3G20…
GO:0009605	P	response to external stimulus	83	953	1087	28397	2.4e-11	3.5e-09	// AT1G44350 // AT3G19290 // AT1G64660 // AT2G20190 // AT3G44510 // AT4G37870 // AT1G32640 // AT2G38870 // AT3G56040 // AT3G22400 // AT4G29780 // AT4G08500 // AT2G33770 // AT5G02750 // AT3G50930 // AT3G03990 // AT3G44260 // AT4G39980 // AT2G37040 // AT2G26650 // AT3G16785 // AT1G60420 // AT5G62200 // AT2G16430 // AT4G08920 // AT5G42650 // AT3G54820 // AT5G43580 // AT4G27410 // AT3G04530 // AT5G13…
GO:0009651	P	response to salt stress	67	953	788	28397	3.4e-11	4.8e-09	// AT5G62470 // AT1G78380 // AT4G17500 // AT2G38470 // AT1G11840 // AT3G19290 // AT5G07440 // AT3G08720 // AT3G01470 // AT3G57530 // AT4G19840 // AT5G53370 // AT5G14920 // AT5G18170 // AT5G50720 // AT2G36270 // AT2G26650 // AT1G08830 // AT1G03220 // AT5G67300 // AT2G27310 // AT5G17300 // AT4G27410 // AT3G11410 // AT2G47730 // AT4G01070 // AT3G01720 // AT1G10940 // AT2G35940 // AT4G08500 // AT1G15…
GO:0009266	P	response to temperature stimulus	76	953	962	28397	4.1e-11	5.4e-09	// AT4G01370 // AT4G08500 // AT2G38470 // AT2G27310 // AT3G46230 // AT1G15950 // AT1G11910 // AT2G39730 // AT1G06680 // AT1G10310 // AT3G05890 // AT4G26740 // AT1G79440 // AT3G57240 // AT5G50720 // AT2G36270 // AT4G03280 // AT2G29500 // AT1G23740 // AT1G25450 // AT5G10695 // AT4G39100 // AT3G04880 // AT5G42050 // AT3G02130 // AT2G02560 // AT3G12490 // AT3G11410 // AT4G27410 // AT3G16770 // AT2G28…
GO:0008610	P	lipid biosynthetic process	86	953	1159	28397	4e-11	5.4e-09	// AT4G31500 // AT2G36270 // AT1G79460 // AT5G66450 // AT1G23740 // AT3G26570 // AT1G17010 // AT2G21490 // AT4G10020 // AT1G25450 // AT5G17230 // AT5G20410 // AT5G48300 // AT1G67600 // AT2G45130 // AT2G26250 // AT2G29630 // AT1G20050 // AT1G44350 // AT3G10850 // AT4G12250 // AT2G23390 // AT3G20160 // AT3G54510 // AT5G05690 // AT3G29185 // AT3G50685 // AT1G31830 // AT5G04530 // AT1G56500 // AT3G52…
GO:0080135	P	regulation of cellular response to stress	43	953	379	28397	4.5e-11	5.8e-09	// AT4G08500 // AT3G49350 // AT3G13320 // AT3G57330 // AT1G33590 // AT1G09970 // AT1G06680 // AT5G53370 // AT5G35735 // AT5G10695 // AT5G24530 // AT5G42050 // AT2G38470 // AT1G78600 // AT5G42650 // AT1G32640 // AT2G39730 // AT4G03280 // AT3G18280 // AT4G01070 // AT2G35940 // AT3G16785 // AT1G15520 // AT3G01860 // AT4G01370 // AT4G23810 // AT3G57530 // AT3G57240 // AT3G52800 // AT3G56400 // AT3G08…
GO:0051234	P	establishment of localization	196	953	3652	28397	5.1e-11	6.4e-09	// AT4G05180 // AT4G08570 // AT1G44750 // AT3G17040 // AT5G05365 // AT5G22000 // AT3G58170 // AT4G03280 // AT1G02450 // AT3G03990 // AT5G24530 // AT5G42050 // AT1G47670 // AT3G26740 // AT3G26570 // AT2G38940 // AT1G22710 // AT3G18280 // AT2G28120 // AT1G30700 // AT2G35940 // AT5G05570 // AT5G54080 // AT4G04850 // AT1G68840 // AT3G10600 // AT3G17650 // AT1G63680 // AT5G11000 // AT1G33590 // AT5G60…
GO:0043067	P	regulation of programmed cell death	44	953	397	28397	5.3e-11	6.6e-09	// AT4G08500 // AT3G49350 // AT3G13320 // AT3G57330 // AT1G33590 // AT1G09970 // AT1G06680 // AT5G53370 // AT5G35735 // AT5G10695 // AT5G24530 // AT5G42050 // AT2G38470 // AT1G78600 // AT5G42650 // AT1G32640 // AT2G39730 // AT4G03280 // AT3G18280 // AT4G01070 // AT2G35940 // AT3G16785 // AT1G15520 // AT3G01860 // AT4G01370 // AT4G23810 // AT3G57530 // AT3G57240 // AT3G52800 // AT5G47910 // AT3G56…
GO:0051704	P	multi-organism process	117	953	1820	28397	5.7e-11	6.9e-09	// AT4G31500 // AT4G03280 // AT5G24530 // AT5G42050 // AT1G08830 // AT1G23740 // AT5G43580 // AT1G68300 // AT2G47730 // AT2G35940 // AT4G23810 // AT4G36010 // AT5G61410 // AT1G70530 // AT1G24620 // AT3G06490 // AT2G19130 // AT2G23620 // AT2G24370 // AT3G21570 // AT3G48890 // AT1G01470 // AT2G29630 // AT3G28770 // AT1G64060 // AT1G44350 // AT3G49350 // AT4G37870 // AT3G13320 // AT2G38870 // AT3G57…
GO:0009755	P	hormone-mediated signaling pathway	56	953	600	28397	6.1e-11	7.3e-09	// AT3G19290 // AT4G17500 // AT1G32640 // AT5G17300 // AT3G44460 // AT4G29780 // AT1G01360 // AT5G64750 // AT3G54510 // AT3G44260 // AT4G24660 // AT4G16110 // AT2G36270 // AT3G16785 // AT4G35390 // AT1G79460 // AT4G18020 // AT5G42050 // AT2G27310 // AT5G61820 // AT4G27410 // AT1G17010 // AT1G14920 // AT5G22000 // AT2G35940 // AT4G08500 // AT1G15520 // AT4G01370 // AT3G57530 // AT3G63060 // AT3G55…
GO:0006952	P	defense response	109	953	1653	28397	7e-11	8e-09	// AT4G31500 // AT4G03280 // AT5G10695 // AT2G23970 // AT5G24530 // AT5G42050 // AT1G08830 // AT1G23740 // AT5G43580 // AT5G17680 // AT2G47730 // AT3G18280 // AT2G35940 // AT4G23810 // AT5G61410 // AT1G70530 // AT3G06490 // AT5G36930 // AT2G23620 // AT3G48890 // AT1G01470 // AT1G24020 // AT5G22000 // AT1G44350 // AT3G49350 // AT4G37870 // AT3G13320 // AT1G58170 // AT2G38870 // AT3G18830 // AT1G06…
GO:0071310	P	cellular response to organic substance	89	953	1234	28397	7.1e-11	8e-09	// AT5G24530 // AT2G36270 // AT1G08830 // AT1G79460 // AT4G18020 // AT1G17010 // AT2G35940 // AT4G23810 // AT3G06490 // AT3G51890 // AT2G02560 // AT5G22000 // AT3G07310 // AT1G15670 // AT3G49350 // AT5G17300 // AT1G06680 // AT1G01360 // AT5G35735 // AT5G64750 // AT3G54510 // AT1G78600 // AT3G15500 // AT2G27310 // AT2G39730 // AT4G03280 // AT5G42050 // AT4G27410 // AT3G16770 // AT3G49600 // AT1G64…
GO:0009626	P	plant-type hypersensitive response	44	953	401	28397	7.1e-11	8e-09	// AT4G08500 // AT3G49350 // AT3G13320 // AT3G57330 // AT1G33590 // AT3G54420 // AT1G09970 // AT1G06680 // AT5G53370 // AT5G35735 // AT5G10695 // AT1G73805 // AT5G24530 // AT2G38470 // AT1G78600 // AT5G42650 // AT1G32640 // AT2G39730 // AT4G03280 // AT5G42050 // AT3G18280 // AT4G01070 // AT2G35940 // AT3G16785 // AT1G15520 // AT3G01860 // AT4G01370 // AT4G23810 // AT3G57530 // AT3G57240 // AT3G52…
GO:0010363	P	regulation of plant-type hypersensitive response	42	953	371	28397	8e-11	8.4e-09	// AT4G08500 // AT3G49350 // AT3G13320 // AT3G57330 // AT1G33590 // AT1G09970 // AT1G06680 // AT5G53370 // AT5G35735 // AT5G10695 // AT5G24530 // AT5G42050 // AT2G38470 // AT1G78600 // AT5G42650 // AT1G32640 // AT2G39730 // AT4G03280 // AT3G18280 // AT4G01070 // AT2G35940 // AT3G16785 // AT1G15520 // AT3G01860 // AT4G01370 // AT4G23810 // AT3G57530 // AT3G57240 // AT3G52800 // AT3G56400 // AT3G08…
GO:0034050	P	host programmed cell death induced by symbiont	44	953	402	28397	7.6e-11	8.4e-09	// AT4G08500 // AT3G49350 // AT3G13320 // AT3G57330 // AT1G33590 // AT3G54420 // AT1G09970 // AT1G06680 // AT5G53370 // AT5G35735 // AT5G10695 // AT1G73805 // AT5G24530 // AT2G38470 // AT1G78600 // AT5G42650 // AT1G32640 // AT2G39730 // AT4G03280 // AT5G42050 // AT3G18280 // AT4G01070 // AT2G35940 // AT3G16785 // AT1G15520 // AT3G01860 // AT4G01370 // AT4G23810 // AT3G57530 // AT3G57240 // AT3G52…
GO:0012501	P	programmed cell death	47	953	451	28397	7.8e-11	8.4e-09	// AT4G08500 // AT3G49350 // AT3G13320 // AT3G57330 // AT1G33590 // AT3G54420 // AT1G09970 // AT1G06680 // AT5G53370 // AT5G35735 // AT5G10695 // AT1G73805 // AT5G24530 // AT2G38470 // AT1G78600 // AT4G08920 // AT5G42650 // AT1G32640 // AT2G39730 // AT4G03280 // AT5G42050 // AT3G18280 // AT4G01070 // AT2G35940 // AT3G16785 // AT1G15520 // AT3G01860 // AT4G01370 // AT4G23810 // AT3G57530 // AT3G57…
GO:0009611	P	response to wounding	40	953	340	28397	8e-11	8.4e-09	// AT1G44350 // AT4G08500 // AT1G32640 // AT2G38870 // AT5G62200 // AT3G22400 // AT4G29780 // AT3G50930 // AT3G03990 // AT3G44260 // AT4G39980 // AT2G37040 // AT4G35770 // AT5G43580 // AT4G27410 // AT2G28900 // AT4G01070 // AT5G13930 // AT1G76930 // AT4G01370 // AT3G57530 // AT2G22170 // AT5G20230 // AT5G14780 // AT3G06490 // AT4G10270 // AT5G47910 // AT1G01140 // AT4G24220 // AT5G24090 // AT1G01…
GO:0055114	P	oxidation reduction	95	953	1364	28397	9.1e-11	9.3e-09	// AT4G31500 // AT5G49730 // AT4G10490 // AT3G48000 // AT1G14150 // AT4G15360 // AT5G24530 // AT1G23740 // AT2G37240 // ATCG00020 // AT1G74110 // AT1G17010 // AT2G12190 // AT3G07000 // AT3G15840 // AT1G60680 // AT5G44400 // AT5G18100 // AT1G56500 // AT1G06690 // AT4G31940 // AT1G06290 // AT1G64950 // AT4G11960 // AT2G43400 // AT3G14660 // AT5G05340 // AT3G56630 // AT1G14130 // AT4G20820 // AT5G20…
GO:0010941	P	regulation of cell death	44	953	405	28397	9.5e-11	9.6e-09	// AT4G08500 // AT3G49350 // AT3G13320 // AT3G57330 // AT1G33590 // AT1G09970 // AT1G06680 // AT5G53370 // AT5G35735 // AT5G10695 // AT5G24530 // AT5G42050 // AT2G38470 // AT1G78600 // AT5G42650 // AT1G32640 // AT2G39730 // AT4G03280 // AT3G18280 // AT4G01070 // AT2G35940 // AT3G16785 // AT1G15520 // AT3G01860 // AT4G01370 // AT4G23810 // AT3G57530 // AT3G57240 // AT3G52800 // AT5G47910 // AT3G56…
GO:0019438	P	aromatic compound biosynthetic process	60	953	680	28397	9.9e-11	9.8e-09	// AT4G31500 // AT4G08500 // AT3G49350 // AT1G32640 // AT3G57330 // AT1G58170 // AT1G15950 // AT4G19840 // AT1G06680 // AT5G22000 // AT5G53370 // AT5G35735 // AT4G03280 // AT3G50930 // AT3G03990 // AT5G24530 // AT4G39980 // AT2G37040 // AT3G14470 // AT2G38470 // AT1G78600 // AT4G39330 // AT5G42650 // AT4G36220 // AT4G34050 // AT3G24190 // AT4G37470 // AT5G14700 // AT1G17010 // AT1G73060 // AT5G66…
GO:0009607	P	response to biotic stimulus	110	953	1687	28397	1.1e-10	1e-08	// AT4G31500 // AT4G03280 // AT5G24530 // AT5G42050 // AT1G08830 // AT3G51890 // AT1G23740 // AT5G43580 // AT1G68300 // AT2G47730 // AT2G35940 // AT4G23810 // AT4G36010 // AT5G61410 // AT1G70530 // AT1G02800 // AT3G06490 // AT2G23620 // AT2G24370 // AT3G48890 // AT1G01470 // AT2G29630 // AT5G22000 // AT3G09270 // AT1G44350 // AT3G49350 // AT4G37870 // AT3G13320 // AT2G38870 // AT3G57530 // AT1G06…
GO:0009409	P	response to cold	57	953	629	28397	1.2e-10	1.1e-08	// AT4G01370 // AT4G08500 // AT2G38470 // AT1G15950 // AT2G39730 // AT1G06680 // AT1G10310 // AT3G05890 // AT4G26740 // AT3G57240 // AT5G50720 // AT2G36270 // AT4G03280 // AT1G23740 // AT1G25450 // AT3G04880 // AT3G02130 // AT2G02560 // AT3G12490 // AT5G42050 // AT4G27410 // AT2G28900 // AT3G49600 // AT2G47730 // AT3G16785 // AT3G53990 // AT3G57530 // AT3G22640 // AT5G61410 // AT5G04530 // AT1G24…
GO:0006612	P	protein targeting to membrane	43	953	392	28397	1.2e-10	1.1e-08	// AT4G08500 // AT3G49350 // AT3G13320 // AT3G57330 // AT1G33590 // AT1G09970 // AT1G06680 // AT5G53370 // AT5G35735 // AT5G10695 // AT5G24530 // AT5G42050 // AT2G38470 // AT1G78600 // AT5G42650 // AT1G32640 // AT2G39730 // AT4G03280 // AT3G18280 // AT4G01070 // AT2G35940 // AT3G16785 // AT1G15520 // AT2G20890 // AT3G01860 // AT4G01370 // AT4G23810 // AT3G57530 // AT3G57240 // AT3G52800 // AT3G56…
GO:0007165	P	signal transduction	109	953	1670	28397	1.2e-10	1.1e-08	// AT2G39730 // AT5G03530 // AT5G24530 // AT2G36270 // AT1G79460 // AT4G18020 // AT5G17680 // AT1G17010 // AT2G35940 // AT4G23810 // AT3G06490 // AT5G36930 // AT3G58760 // AT2G02560 // AT5G22000 // AT1G20050 // AT3G07310 // AT1G15670 // AT3G49350 // AT2G36890 // AT5G17300 // AT1G06680 // AT1G01360 // AT5G35735 // AT5G64750 // AT3G57240 // AT1G78600 // AT4G08920 // AT5G52750 // AT2G27310 // AT2G46…
GO:0065007	P	biological regulation	295	953	6222	28397	1.3e-10	1.2e-08	// AT4G31500 // AT5G52750 // AT2G30570 // AT2G27310 // AT3G17040 // AT2G39730 // AT5G22000 // AT4G05180 // AT4G26740 // AT3G10870 // AT1G02450 // AT3G44510 // AT5G24530 // AT5G42050 // AT2G36270 // AT1G47670 // AT4G03280 // AT1G08830 // AT1G79460 // AT5G56260 // AT1G23740 // AT4G18020 // AT4G27410 // AT3G12500 // AT4G17380 // AT1G69600 // AT3G15510 // AT5G17680 // AT1G60190 // AT5G01600 // AT1G17…
GO:0008219	P	cell death	49	953	500	28397	2.2e-10	1.9e-08	// AT4G08500 // AT3G49350 // AT3G13320 // AT3G57330 // AT1G33590 // AT3G54420 // AT1G09970 // AT1G06680 // AT5G53370 // AT5G35735 // AT5G10695 // AT1G73805 // AT5G24530 // AT2G38470 // AT1G78600 // AT4G08920 // AT5G42650 // AT1G32640 // AT2G39730 // AT4G03280 // AT5G42050 // AT3G16770 // AT3G18280 // AT4G01070 // AT2G35940 // AT3G16785 // AT1G15520 // AT3G01860 // AT4G01370 // AT4G23810 // AT3G57…
GO:0016265	P	death	49	953	500	28397	2.2e-10	1.9e-08	// AT4G08500 // AT3G49350 // AT3G13320 // AT3G57330 // AT1G33590 // AT3G54420 // AT1G09970 // AT1G06680 // AT5G53370 // AT5G35735 // AT5G10695 // AT1G73805 // AT5G24530 // AT2G38470 // AT1G78600 // AT4G08920 // AT5G42650 // AT1G32640 // AT2G39730 // AT4G03280 // AT5G42050 // AT3G16770 // AT3G18280 // AT4G01070 // AT2G35940 // AT3G16785 // AT1G15520 // AT3G01860 // AT4G01370 // AT4G23810 // AT3G57…
GO:0006810	P	transport	190	953	3577	28397	2.5e-10	2.2e-08	// AT4G05180 // AT4G08570 // AT1G44750 // AT1G64230 // AT5G05365 // AT5G22000 // AT3G58170 // AT4G03280 // AT1G02450 // AT3G03990 // AT5G24530 // AT5G42050 // AT1G47670 // AT3G26740 // AT3G26570 // AT2G38940 // AT1G22710 // AT3G18280 // AT2G28120 // AT1G30700 // AT2G35940 // AT5G05570 // AT5G54080 // AT4G04850 // AT1G68840 // AT3G10600 // AT3G17650 // AT5G11000 // AT1G33590 // AT5G60660 // AT5G48…
GO:0044272	P	sulfur compound biosynthetic process	48	953	486	28397	2.6e-10	2.3e-08	// AT4G31500 // AT2G24280 // AT2G38470 // AT1G11840 // AT1G32640 // AT5G28020 // AT5G64040 // AT5G05260 // AT1G06680 // AT2G42320 // AT1G52230 // AT4G27520 // AT2G24270 // AT1G23740 // AT5G42650 // AT3G50685 // AT1G79040 // AT3G04940 // AT1G32470 // AT1G66430 // AT5G01220 // AT5G66190 // AT1G55670 // AT2G35940 // AT1G31330 // AT3G55530 // AT5G48300 // AT1G15820 // AT1G30380 // AT3G56400 // AT4G38…
GO:0048583	P	regulation of response to stimulus	58	953	667	28397	3.4e-10	2.9e-08	// AT1G44350 // AT4G08500 // AT3G49350 // AT3G13320 // AT3G57330 // AT1G33590 // AT3G57530 // AT4G19840 // AT1G06680 // AT5G53370 // AT5G35735 // AT5G64750 // AT5G10695 // AT3G57240 // AT1G73805 // AT5G24530 // AT2G38470 // AT1G78600 // AT5G42650 // AT1G32640 // AT2G39730 // AT4G03280 // AT5G42050 // AT5G45800 // AT1G14920 // AT3G18280 // AT4G01070 // AT2G35940 // AT3G16785 // AT1G15520 // AT3G01…
GO:0006811	P	ion transport	76	953	1019	28397	4.7e-10	4e-08	// AT2G36950 // AT1G03130 // AT4G05180 // AT4G08570 // AT3G13320 // AT5G53130 // AT5G20400 // AT3G01470 // AT3G54420 // AT5G05365 // AT2G23390 // AT5G01530 // AT5G39510 // AT4G12800 // AT5G48290 // AT1G68840 // AT2G26650 // AT4G20860 // AT3G26740 // AT5G60360 // AT3G26570 // AT4G10380 // AT2G38940 // AT5G52750 // AT1G79040 // AT2G39730 // AT3G04570 // AT1G70890 // AT3G57330 // AT5G53490 // AT4G02…
GO:0006091	P	generation of precursor metabolites and energy	61	953	730	28397	5e-10	4.2e-08	// AT1G78380 // AT2G30570 // AT1G11840 // ATCG00020 // AT3G17040 // AT1G54500 // AT1G06680 // AT3G61470 // AT5G01530 // AT4G12800 // AT1G33055 // AT1G52230 // AT3G56940 // AT1G32470 // AT2G05100 // AT1G08830 // AT1G19530 // AT3G57240 // AT1G79040 // AT2G39730 // AT4G03280 // AT2G40100 // AT5G60360 // AT1G73060 // AT1G66430 // AT1G68750 // AT3G15840 // AT1G55670 // AT1G56500 // AT5G58330 // AT5G64…
GO:0045088	P	regulation of innate immune response	43	953	415	28397	5.9e-10	4.8e-08	// AT1G44350 // AT4G08500 // AT3G49350 // AT3G13320 // AT3G57330 // AT1G33590 // AT1G09970 // AT1G06680 // AT5G53370 // AT5G35735 // AT5G10695 // AT5G24530 // AT5G42050 // AT2G38470 // AT1G78600 // AT5G42650 // AT1G32640 // AT2G39730 // AT4G03280 // AT3G18280 // AT4G01070 // AT2G35940 // AT3G16785 // AT1G15520 // AT3G01860 // AT4G01370 // AT4G23810 // AT3G57530 // AT3G57240 // AT3G52800 // AT3G56…
GO:0032870	P	cellular response to hormone stimulus	56	953	641	28397	5.9e-10	4.8e-08	// AT3G19290 // AT4G17500 // AT1G32640 // AT5G17300 // AT3G44460 // AT4G29780 // AT1G01360 // AT5G64750 // AT3G54510 // AT3G44260 // AT4G24660 // AT4G16110 // AT2G36270 // AT3G16785 // AT4G35390 // AT1G79460 // AT4G18020 // AT5G42050 // AT2G27310 // AT5G61820 // AT4G27410 // AT1G17010 // AT1G14920 // AT5G22000 // AT2G35940 // AT4G08500 // AT1G15520 // AT4G01370 // AT3G57530 // AT3G63060 // AT3G55…
GO:0050776	P	regulation of immune response	43	953	419	28397	7.7e-10	6.1e-08	// AT1G44350 // AT4G08500 // AT3G49350 // AT3G13320 // AT3G57330 // AT1G33590 // AT1G09970 // AT1G06680 // AT5G53370 // AT5G35735 // AT5G10695 // AT5G24530 // AT5G42050 // AT2G38470 // AT1G78600 // AT5G42650 // AT1G32640 // AT2G39730 // AT4G03280 // AT3G18280 // AT4G01070 // AT2G35940 // AT3G16785 // AT1G15520 // AT3G01860 // AT4G01370 // AT4G23810 // AT3G57530 // AT3G57240 // AT3G52800 // AT3G56…
GO:0002682	P	regulation of immune system process	43	953	419	28397	7.7e-10	6.1e-08	// AT1G44350 // AT4G08500 // AT3G49350 // AT3G13320 // AT3G57330 // AT1G33590 // AT1G09970 // AT1G06680 // AT5G53370 // AT5G35735 // AT5G10695 // AT5G24530 // AT5G42050 // AT2G38470 // AT1G78600 // AT5G42650 // AT1G32640 // AT2G39730 // AT4G03280 // AT3G18280 // AT4G01070 // AT2G35940 // AT3G16785 // AT1G15520 // AT3G01860 // AT4G01370 // AT4G23810 // AT3G57530 // AT3G57240 // AT3G52800 // AT3G56…
GO:0033554	P	cellular response to stress	97	953	1473	28397	9.3e-10	7.2e-08	// AT4G31500 // AT1G64660 // AT2G33770 // AT5G24530 // AT5G42050 // AT1G08830 // AT4G25290 // AT4G17380 // AT3G18280 // AT2G35940 // AT4G23810 // AT1G49750 // AT5G20410 // AT5G60660 // AT5G01220 // AT5G18100 // AT3G56040 // AT5G03570 // AT1G67600 // AT3G51890 // AT2G45130 // AT1G20340 // AT5G60360 // AT1G64060 // AT1G17860 // AT3G49350 // AT4G37870 // AT3G13320 // AT4G12250 // AT1G06680 // AT5G35…
GO:0050789	P	regulation of biological process	251	953	5235	28397	2.3e-09	1.8e-07	// AT1G56220 // AT2G30570 // AT2G27310 // AT3G17040 // AT2G39730 // AT5G22000 // AT4G03280 // AT1G02450 // AT3G44510 // AT5G24530 // AT5G42050 // AT2G36270 // AT1G47670 // AT1G08830 // AT1G79460 // AT5G56260 // AT1G23740 // AT4G18020 // AT3G12500 // AT4G17380 // AT1G69600 // AT3G15510 // AT5G17680 // AT1G60190 // AT1G17010 // AT3G18280 // AT2G35940 // AT1G70210 // AT1G51550 // AT5G23280 // AT3G63…
GO:0023060	P	signal transmission	109	953	1767	28397	2.5e-09	1.8e-07	// AT2G39730 // AT5G03530 // AT5G24530 // AT2G36270 // AT1G79460 // AT4G18020 // AT5G17680 // AT1G17010 // AT2G35940 // AT4G23810 // AT3G06490 // AT5G36930 // AT3G58760 // AT2G02560 // AT5G22000 // AT1G20050 // AT3G07310 // AT1G15670 // AT3G49350 // AT2G36890 // AT5G17300 // AT1G06680 // AT1G01360 // AT5G35735 // AT5G64750 // AT3G57240 // AT1G78600 // AT4G08920 // AT5G52750 // AT2G27310 // AT2G46…
GO:0009753	P	response to jasmonic acid stimulus	45	953	471	28397	2.4e-09	1.8e-07	// AT1G44350 // AT4G08500 // AT2G38470 // AT1G32640 // AT2G36890 // AT5G17300 // AT1G33590 // AT1G06680 // AT5G24530 // AT4G39980 // AT5G42050 // AT1G19570 // AT3G16785 // AT1G78600 // AT5G42650 // AT5G67300 // AT2G39730 // AT4G03280 // AT4G27410 // AT3G16770 // AT2G28900 // AT5G13930 // AT1G15520 // AT1G73805 // AT4G01370 // AT4G23810 // AT3G57530 // AT3G57240 // AT5G20230 // AT3G06490 // AT5G27…
GO:0023046	P	signaling process	109	953	1768	28397	2.5e-09	1.9e-07	// AT2G39730 // AT5G03530 // AT5G24530 // AT2G36270 // AT1G79460 // AT4G18020 // AT5G17680 // AT1G17010 // AT2G35940 // AT4G23810 // AT3G06490 // AT5G36930 // AT3G58760 // AT2G02560 // AT5G22000 // AT1G20050 // AT3G07310 // AT1G15670 // AT3G49350 // AT2G36890 // AT5G17300 // AT1G06680 // AT1G01360 // AT5G35735 // AT5G64750 // AT3G57240 // AT1G78600 // AT4G08920 // AT5G52750 // AT2G27310 // AT2G46…
GO:0080134	P	regulation of response to stress	49	953	544	28397	2.9e-09	2.1e-07	// AT1G44350 // AT4G08500 // AT3G49350 // AT3G13320 // AT3G57330 // AT1G33590 // AT3G57530 // AT1G09970 // AT1G06680 // AT5G53370 // AT5G35735 // AT5G10695 // AT1G73805 // AT5G24530 // AT2G38470 // AT1G78600 // AT5G42650 // AT1G32640 // AT2G39730 // AT4G03280 // AT5G42050 // AT5G45800 // AT3G18280 // AT4G01070 // AT2G35940 // AT3G16785 // AT1G15520 // AT3G01860 // AT4G01370 // AT4G23810 // AT3G18…
GO:0031347	P	regulation of defense response	48	953	529	28397	3.3e-09	2.4e-07	// AT1G44350 // AT4G08500 // AT3G49350 // AT3G13320 // AT3G57330 // AT1G33590 // AT3G57530 // AT1G09970 // AT1G06680 // AT5G53370 // AT5G35735 // AT5G10695 // AT1G73805 // AT5G24530 // AT2G38470 // AT1G78600 // AT5G42650 // AT1G32640 // AT2G39730 // AT4G03280 // AT5G42050 // AT5G45800 // AT3G18280 // AT4G01070 // AT2G35940 // AT3G16785 // AT1G15520 // AT3G01860 // AT4G01370 // AT4G23810 // AT3G18…
GO:0045087	P	innate immune response	69	953	930	28397	3.8e-09	2.7e-07	// AT4G31500 // AT1G44350 // AT4G17500 // AT3G49350 // AT4G37870 // AT3G13320 // AT3G57330 // AT2G47240 // AT3G54420 // AT4G19840 // AT1G06680 // AT5G53370 // AT5G35735 // AT3G50930 // AT4G27450 // AT1G73805 // AT5G24530 // AT3G14470 // AT4G20860 // AT3G16785 // AT1G78600 // AT5G42650 // AT5G20885 // AT5G52750 // AT2G27310 // AT2G39730 // AT4G03280 // AT5G42050 // AT5G45800 // AT3G18280 // AT4G01…
GO:0009987	P	cellular process	574	953	14419	28397	5e-09	3.5e-07	// AT5G66850 // AT2G27310 // AT5G18110 // AT2G39730 // AT1G80920 // AT3G60530 // AT5G58870 // AT4G29090 // AT5G66450 // AT1G23740 // AT4G25290 // AT4G18020 // AT2G37240 // AT2G38940 // AT4G17380 // ATCG00020 // AT3G18930 // AT2G28120 // AT2G41050 // AT3G15840 // AT2G35940 // AT5G05570 // AT3G10600 // AT1G25450 // AT5G20410 // AT3G06490 // AT2G48020 // AT5G02070 // AT1G08650 // AT1G67600 // AT4G31…
GO:0044237	P	cellular metabolic process	475	953	11509	28397	6.9e-09	4.8e-07	// AT5G66850 // AT2G27310 // AT5G18110 // AT2G39730 // AT1G80920 // AT3G60530 // AT5G58870 // AT4G29090 // AT5G66450 // AT1G23740 // AT4G25290 // AT4G18020 // AT2G37240 // AT4G17380 // ATCG00020 // AT3G18930 // AT2G28120 // AT2G41050 // AT3G15840 // AT2G35940 // AT5G05570 // AT5G23280 // AT1G25450 // AT5G20410 // AT3G06490 // AT2G19130 // AT5G02070 // AT1G08650 // AT1G67600 // AT4G36900 // AT5G58…
GO:0050832	P	defense response to fungus	36	953	342	28397	1e-08	7e-07	// AT4G08500 // AT2G38470 // AT4G37870 // AT3G57530 // AT1G06680 // AT4G03280 // AT5G64750 // AT5G24530 // AT5G42050 // AT3G16785 // AT5G42650 // AT5G67300 // AT5G43580 // AT2G39730 // AT3G04570 // AT1G15520 // AT1G73805 // AT4G01370 // AT4G23810 // AT4G11650 // AT3G57240 // AT5G20230 // AT2G23620 // AT5G47910 // AT3G56400 // AT1G02450 // AT5G66190 // AT2G46240 // AT2G38870 // AT1G01470 // AT3G15…
GO:0042398	P	cellular amino acid derivative biosynthetic process	47	953	534	28397	1.2e-08	7.9e-07	// AT4G31500 // AT1G32640 // AT3G57330 // AT1G58170 // AT1G15950 // AT4G19840 // AT5G53370 // AT5G35735 // AT5G07440 // AT3G03990 // AT3G44260 // AT2G37040 // AT1G78600 // AT4G39330 // AT4G36220 // AT3G24190 // AT2G27310 // AT4G37470 // AT5G14700 // AT5G24530 // AT3G18930 // AT5G13930 // AT3G18280 // AT4G01070 // AT2G35940 // AT5G20885 // AT3G01860 // AT3G57530 // AT1G17010 // AT3G52800 // AT5G61…
GO:0009637	P	response to blue light	21	953	126	28397	1.3e-08	8.9e-07	// AT1G06680 // AT1G29920 // AT3G63140 // AT4G08920 // AT3G54890 // AT2G36890 // AT3G22840 // AT5G48300 // AT1G79040 // AT1G20340 // AT2G39730 // AT2G23390 // AT2G40100 // AT5G01530 // AT5G35790 // AT3G01470 // AT2G30520 // AT4G10340 // AT1G60950 // AT2G05100 // AT1G76570
GO:0006520	P	cellular amino acid metabolic process	65	953	882	28397	1.4e-08	9.2e-07	// AT2G36950 // AT4G31500 // AT1G64660 // AT1G11840 // AT1G32640 // AT5G28020 // AT5G64040 // AT5G05260 // AT1G06680 // AT1G52230 // AT2G42320 // AT5G19440 // AT1G79440 // AT5G18170 // AT3G44260 // AT3G04940 // AT4G39980 // AT2G37040 // AT4G24380 // AT2G24270 // AT5G63130 // AT1G23740 // AT4G33150 // AT5G42650 // AT1G10070 // AT1G79040 // AT5G61820 // AT3G18930 // AT1G73060 // AT1G66430 // AT5G07…
GO:0002376	P	immune system process	69	953	984	28397	3.1e-08	2e-06	// AT4G31500 // AT1G44350 // AT4G17500 // AT3G49350 // AT4G37870 // AT3G13320 // AT3G57330 // AT2G47240 // AT3G54420 // AT4G19840 // AT1G06680 // AT5G53370 // AT5G35735 // AT3G50930 // AT4G27450 // AT1G73805 // AT5G24530 // AT3G14470 // AT4G20860 // AT3G16785 // AT1G78600 // AT5G42650 // AT5G20885 // AT5G52750 // AT2G27310 // AT2G39730 // AT4G03280 // AT5G42050 // AT5G45800 // AT3G18280 // AT4G01…
GO:0006955	P	immune response	69	953	984	28397	3.1e-08	2e-06	// AT4G31500 // AT1G44350 // AT4G17500 // AT3G49350 // AT4G37870 // AT3G13320 // AT3G57330 // AT2G47240 // AT3G54420 // AT4G19840 // AT1G06680 // AT5G53370 // AT5G35735 // AT3G50930 // AT4G27450 // AT1G73805 // AT5G24530 // AT3G14470 // AT4G20860 // AT3G16785 // AT1G78600 // AT5G42650 // AT5G20885 // AT5G52750 // AT2G27310 // AT2G39730 // AT4G03280 // AT5G42050 // AT5G45800 // AT3G18280 // AT4G01…
GO:0000096	P	sulfur amino acid metabolic process	42	953	465	28397	3.6e-08	2.3e-06	// AT4G31500 // AT1G64660 // AT1G11840 // AT5G28020 // AT5G64040 // AT1G06680 // AT2G42320 // AT1G52230 // AT3G44260 // AT4G24380 // AT2G24270 // AT5G63130 // AT1G23740 // AT5G42650 // AT1G79040 // AT3G04940 // AT3G18930 // AT1G32470 // AT1G66430 // AT1G30380 // AT1G55670 // AT2G35940 // AT1G31330 // AT3G55530 // AT1G15820 // AT1G11050 // AT3G62130 // AT1G66480 // AT4G38970 // AT2G30520 // AT2G27…
GO:0010218	P	response to far red light	18	953	99	28397	4.4e-08	2.8e-06	// AT1G29920 // AT3G63140 // AT3G54890 // AT3G22840 // AT5G48300 // AT1G79040 // AT1G20340 // AT1G14920 // AT2G39730 // AT1G06680 // AT2G40100 // AT5G01530 // AT1G76570 // AT2G35940 // AT4G10340 // AT1G60950 // AT2G05100 // AT3G22170
GO:0006575	P	cellular amino acid derivative metabolic process	55	953	714	28397	4.8e-08	3e-06	// AT4G31500 // AT1G32640 // AT3G57330 // AT1G58170 // AT1G15950 // AT4G19840 // AT5G53370 // AT5G35735 // AT1G79440 // AT3G03990 // AT3G44260 // AT4G16110 // AT2G37040 // AT1G78600 // AT4G39330 // AT4G08920 // AT5G42650 // AT4G36220 // AT3G24190 // AT3G02130 // AT4G37470 // AT5G14700 // AT5G24530 // AT3G18930 // AT5G13930 // AT3G18280 // AT4G01070 // AT2G35940 // AT5G20885 // AT3G01860 // AT3G50…
GO:0009751	P	response to salicylic acid stimulus	42	953	470	28397	4.8e-08	3e-06	// AT5G62470 // AT4G08500 // AT2G38470 // AT1G32640 // AT2G36890 // AT5G17300 // AT1G33590 // AT4G27450 // AT1G06680 // AT5G35735 // AT5G24530 // AT5G42050 // AT3G49350 // AT3G16785 // AT1G78600 // AT5G42650 // AT5G67300 // AT2G39730 // AT4G03280 // AT1G14920 // AT2G35940 // AT2G40000 // AT1G15520 // AT1G73805 // AT4G01370 // AT4G23810 // AT3G57530 // AT3G57240 // AT5G27320 // AT2G16720 // AT3G56…
GO:0009738	P	abscisic acid mediated signaling pathway	29	953	252	28397	4.9e-08	3e-06	// AT3G19290 // AT4G17500 // AT1G32640 // AT3G44460 // AT1G01360 // AT5G64750 // AT5G42050 // AT3G16785 // AT2G27310 // AT5G61820 // AT4G27410 // AT4G08500 // AT1G15520 // AT4G01370 // AT3G57530 // AT3G63060 // AT3G55530 // AT3G06490 // AT1G11050 // AT5G52300 // AT3G08720 // AT3G29575 // AT5G46790 // AT3G15500 // AT3G11410 // AT1G64060 // AT2G46680 // AT1G07430 // AT2G36270
GO:0009744	P	response to sucrose stimulus	26	953	210	28397	6.4e-08	3.9e-06	// AT1G06680 // AT5G01530 // AT1G10070 // AT1G28330 // AT1G08830 // AT4G33150 // AT4G35770 // AT3G24190 // AT1G79040 // AT2G39730 // AT2G28900 // AT3G01720 // AT5G13930 // AT5G54080 // AT3G29590 // AT5G48300 // AT3G54890 // AT4G37680 // AT1G65060 // AT3G47340 // AT3G22840 // AT1G20340 // AT4G37470 // AT1G21400 // AT4G10340 // AT1G60950
GO:0009698	P	phenylpropanoid metabolic process	38	953	405	28397	6.6e-08	4e-06	// AT1G32640 // AT3G57330 // AT1G58170 // AT1G15950 // AT4G19840 // AT5G53370 // AT5G35735 // AT5G07440 // AT3G03990 // AT5G24530 // AT4G16110 // AT2G37040 // AT1G78600 // AT4G39330 // AT4G08920 // AT4G36220 // AT3G24190 // AT3G02130 // AT4G37470 // AT5G14700 // AT1G17010 // AT5G13930 // AT3G18280 // AT4G01070 // AT2G35940 // AT5G20885 // AT3G01860 // AT3G50740 // AT3G57530 // AT3G52800 // AT1G65…
GO:0044106	P	cellular amine metabolic process	66	953	947	28397	7.6e-08	4.5e-06	// AT2G36950 // AT4G31500 // AT1G64660 // AT1G11840 // AT1G32640 // AT5G28020 // AT5G64040 // AT5G05260 // AT1G06680 // AT1G52230 // AT2G42320 // AT5G19440 // AT1G79440 // AT5G18170 // AT3G44260 // AT3G04940 // AT4G39980 // AT2G37040 // AT4G24380 // AT2G24270 // AT5G63130 // AT1G23740 // AT4G33150 // AT5G42650 // AT1G10070 // AT1G79040 // AT5G61820 // AT3G18930 // AT1G73060 // AT1G66430 // AT5G07…
GO:0034285	P	response to disaccharide stimulus	26	953	213	28397	8.3e-08	4.9e-06	// AT1G06680 // AT5G01530 // AT1G10070 // AT1G28330 // AT1G08830 // AT4G33150 // AT4G35770 // AT3G24190 // AT1G79040 // AT2G39730 // AT2G28900 // AT3G01720 // AT5G13930 // AT5G54080 // AT3G29590 // AT5G48300 // AT3G54890 // AT4G37680 // AT1G65060 // AT3G47340 // AT3G22840 // AT1G20340 // AT4G37470 // AT1G21400 // AT4G10340 // AT1G60950
GO:0009814	P	defense response, incompatible interaction	45	953	536	28397	8.5e-08	5e-06	// AT1G44350 // AT4G08500 // AT3G49350 // AT4G37870 // AT2G47240 // AT3G57530 // AT1G09970 // AT1G06680 // AT5G35735 // AT3G50930 // AT4G27450 // AT5G24530 // AT5G42050 // AT3G14470 // AT2G38470 // AT3G16785 // AT1G78600 // AT5G42650 // AT5G52750 // AT2G39730 // AT4G03280 // AT5G45800 // AT5G22000 // AT2G35940 // AT2G40000 // AT1G15520 // AT1G73805 // AT4G01370 // AT4G23810 // AT4G11650 // AT3G57…
GO:0009627	P	systemic acquired resistance	40	953	445	28397	8.6e-08	5e-06	// AT1G44350 // AT4G08500 // AT3G49350 // AT2G47240 // AT1G09970 // AT1G06680 // AT5G35735 // AT3G50930 // AT4G27450 // AT5G24530 // AT5G42050 // AT3G14470 // AT2G38470 // AT1G78600 // AT5G42650 // AT2G39730 // AT4G03280 // AT5G45800 // AT5G22000 // AT2G35940 // AT3G16785 // AT1G15520 // AT1G73805 // AT4G01370 // AT4G23810 // AT3G57530 // AT3G57240 // AT1G70530 // AT1G33590 // AT2G23620 // AT3G56…
GO:0051186	P	cofactor metabolic process	56	953	753	28397	1.1e-07	6.2e-06	// AT2G36950 // AT4G31500 // AT1G71180 // AT5G64040 // AT3G01470 // AT1G14150 // AT5G23230 // AT1G10310 // AT5G19440 // AT3G20160 // AT5G07440 // AT3G56940 // AT1G32470 // AT1G78600 // AT1G23740 // AT3G29185 // AT5G17230 // AT4G03280 // AT5G61820 // AT5G53490 // AT1G73060 // AT4G20070 // AT1G68750 // AT5G01220 // AT2G47770 // AT1G55670 // AT4G20930 // AT1G55850 // AT3G54140 // AT3G63140 // AT2G19…
GO:0009863	P	salicylic acid mediated signaling pathway	34	953	349	28397	1.4e-07	8.1e-06	// AT4G08500 // AT3G49350 // AT1G32640 // AT1G33590 // AT4G27450 // AT1G06680 // AT5G35735 // AT5G24530 // AT5G42050 // AT2G38470 // AT1G78600 // AT5G42650 // AT2G39730 // AT4G03280 // AT1G14920 // AT2G35940 // AT3G16785 // AT3G60690 // AT1G73805 // AT4G01370 // AT4G23810 // AT3G57530 // AT3G57240 // AT5G27320 // AT3G56400 // AT3G08720 // AT1G02450 // AT5G66190 // AT3G50820 // AT3G20770 // AT1G15…
GO:0009812	P	flavonoid metabolic process	28	953	251	28397	1.5e-07	8.4e-06	// AT1G32640 // AT3G57330 // AT4G19840 // AT5G53370 // AT5G35735 // AT5G24530 // AT4G16110 // AT2G37040 // AT1G78600 // AT4G08920 // AT3G24190 // AT1G60710 // AT1G17010 // AT5G13930 // AT3G18280 // AT4G01070 // AT2G35940 // AT5G20885 // AT3G01860 // AT3G57530 // AT3G52800 // AT1G65060 // AT3G22840 // AT4G12010 // AT4G37470 // AT3G29590 // AT4G34050 // AT1G17020
GO:0071215	P	cellular response to abscisic acid stimulus	29	953	267	28397	1.5e-07	8.4e-06	// AT3G19290 // AT4G17500 // AT1G32640 // AT3G44460 // AT1G01360 // AT5G64750 // AT5G42050 // AT3G16785 // AT2G27310 // AT5G61820 // AT4G27410 // AT4G08500 // AT1G15520 // AT4G01370 // AT3G57530 // AT3G63060 // AT3G55530 // AT3G06490 // AT1G11050 // AT5G52300 // AT3G08720 // AT3G29575 // AT5G46790 // AT3G15500 // AT3G11410 // AT1G64060 // AT2G46680 // AT1G07430 // AT2G36270
GO:0071446	P	cellular response to salicylic acid stimulus	34	953	351	28397	1.6e-07	8.9e-06	// AT4G08500 // AT3G49350 // AT1G32640 // AT1G33590 // AT4G27450 // AT1G06680 // AT5G35735 // AT5G24530 // AT5G42050 // AT2G38470 // AT1G78600 // AT5G42650 // AT2G39730 // AT4G03280 // AT1G14920 // AT2G35940 // AT3G16785 // AT3G60690 // AT1G73805 // AT4G01370 // AT4G23810 // AT3G57530 // AT3G57240 // AT5G27320 // AT3G56400 // AT3G08720 // AT1G02450 // AT5G66190 // AT3G50820 // AT3G20770 // AT1G15…
GO:0009308	P	amine metabolic process	69	953	1034	28397	1.8e-07	9.7e-06	// AT2G36950 // AT4G31500 // AT1G64660 // AT1G11840 // AT1G32640 // AT5G28020 // AT5G64040 // AT3G47340 // AT5G05260 // AT1G06680 // AT1G52230 // AT2G42320 // AT5G19440 // AT1G79440 // AT5G18170 // AT3G44260 // AT3G04940 // AT4G39980 // AT2G37040 // AT4G24380 // AT2G24270 // AT5G63130 // AT1G23740 // AT4G33150 // AT5G42650 // AT1G10070 // AT1G79040 // AT5G61820 // AT3G18930 // AT1G73060 // AT1G66…
GO:0009813	P	flavonoid biosynthetic process	26	953	225	28397	2.2e-07	1.2e-05	// AT1G32640 // AT3G57330 // AT4G19840 // AT5G53370 // AT5G35735 // AT5G24530 // AT2G37040 // AT1G78600 // AT3G24190 // AT1G60710 // AT1G17010 // AT5G13930 // AT3G18280 // AT4G01070 // AT2G35940 // AT5G20885 // AT3G01860 // AT3G57530 // AT3G52800 // AT1G65060 // AT3G22840 // AT4G12010 // AT4G37470 // AT3G29590 // AT4G34050 // AT1G17020
GO:0006812	P	cation transport	58	953	813	28397	2.3e-07	1.3e-05	// AT2G36950 // AT4G05180 // AT4G08570 // AT3G13320 // AT5G53130 // AT5G05365 // AT2G23390 // AT5G01530 // AT4G12800 // AT5G48290 // AT2G26650 // AT3G26740 // AT5G60360 // AT4G08920 // AT4G10380 // AT3G54820 // AT5G52750 // AT1G79040 // AT2G39730 // AT3G04570 // AT1G70890 // AT3G57330 // AT5G53490 // AT5G22830 // AT4G00430 // AT1G55670 // AT1G15520 // AT4G04850 // AT2G23240 // AT5G55470 // AT5G20…
GO:0009699	P	phenylpropanoid biosynthetic process	32	953	327	28397	3e-07	1.6e-05	// AT1G32640 // AT3G57330 // AT1G58170 // AT1G15950 // AT4G19840 // AT5G53370 // AT5G35735 // AT3G03990 // AT5G24530 // AT2G37040 // AT1G78600 // AT4G39330 // AT4G36220 // AT3G24190 // AT1G60710 // AT5G14700 // AT1G17010 // AT5G13930 // AT3G18280 // AT4G01070 // AT2G35940 // AT5G20885 // AT3G01860 // AT3G57530 // AT3G52800 // AT1G65060 // AT3G22840 // AT4G12010 // AT4G37470 // AT3G29590 // AT4G34…
GO:0048878	P	chemical homeostasis	29	953	281	28397	4e-07	2.1e-05	// AT4G05180 // AT4G26570 // AT3G13320 // AT3G57330 // AT2G33770 // AT4G12800 // AT5G05690 // AT3G26740 // AT4G08920 // AT2G26710 // AT1G70890 // AT5G53490 // AT5G22830 // AT1G30380 // AT1G55670 // AT5G55470 // AT5G63530 // AT5G47910 // AT5G03570 // AT1G01140 // AT3G50820 // AT2G20260 // AT1G03130 // AT1G20340 // AT3G02040 // AT1G64060 // AT5G01600 // AT5G41610 // AT4G35290
GO:0009867	P	jasmonic acid mediated signaling pathway	29	953	282	28397	4.2e-07	2.2e-05	// AT4G08500 // AT2G38470 // AT1G32640 // AT1G33590 // AT1G06680 // AT5G24530 // AT5G42050 // AT3G16785 // AT1G78600 // AT5G42650 // AT2G39730 // AT4G03280 // AT1G14920 // AT1G15520 // AT1G73805 // AT4G01370 // AT4G23810 // AT3G57530 // AT3G57240 // AT3G06490 // AT5G27320 // AT3G50660 // AT3G56400 // AT3G08720 // AT1G02450 // AT5G66190 // AT3G50820 // AT3G15500 // AT1G64060
GO:0009642	P	response to light intensity	29	953	282	28397	4.2e-07	2.2e-05	// AT1G06680 // AT5G01530 // AT2G19310 // AT5G18170 // AT1G08830 // AT2G29500 // AT1G79040 // AT2G39730 // AT2G40000 // AT3G63060 // AT5G20230 // AT3G54890 // AT5G48300 // AT5G18100 // AT5G07330 // AT3G47340 // AT1G17860 // AT2G46240 // AT3G50820 // AT4G17490 // AT5G24090 // AT1G01470 // AT1G20340 // AT1G21400 // AT2G43400 // AT4G10340 // AT1G60950 // AT3G22840 // AT2G21970
GO:0071395	P	cellular response to jasmonic acid stimulus	29	953	282	28397	4.2e-07	2.2e-05	// AT4G08500 // AT2G38470 // AT1G32640 // AT1G33590 // AT1G06680 // AT5G24530 // AT5G42050 // AT3G16785 // AT1G78600 // AT5G42650 // AT2G39730 // AT4G03280 // AT1G14920 // AT1G15520 // AT1G73805 // AT4G01370 // AT4G23810 // AT3G57530 // AT3G57240 // AT3G06490 // AT5G27320 // AT3G50660 // AT3G56400 // AT3G08720 // AT1G02450 // AT5G66190 // AT3G50820 // AT3G15500 // AT1G64060
GO:0008299	P	isoprenoid biosynthetic process	40	953	477	28397	4.6e-07	2.3e-05	// AT4G31500 // AT3G54510 // AT3G10850 // AT3G24220 // AT3G20160 // AT5G53490 // AT2G36270 // AT1G79460 // AT1G23740 // AT3G26570 // AT3G29185 // AT3G50685 // AT4G24660 // AT1G17010 // AT4G36810 // AT5G01220 // AT2G21490 // AT1G56500 // AT4G10020 // AT2G23240 // AT1G54860 // AT3G26790 // AT5G17230 // AT5G48300 // AT4G02780 // AT2G40170 // AT1G52340 // AT4G38970 // AT2G23390 // AT1G62780 // AT2G18…
GO:0009862	P	systemic acquired resistance, salicylic acid mediated signaling pathway	27	953	251	28397	4.7e-07	2.4e-05	// AT4G08500 // AT2G38470 // AT1G33590 // AT4G27450 // AT1G06680 // AT5G35735 // AT5G24530 // AT5G42050 // AT3G16785 // AT1G78600 // AT5G42650 // AT2G39730 // AT4G03280 // AT2G35940 // AT3G60690 // AT1G73805 // AT4G01370 // AT4G23810 // AT3G57530 // AT3G57240 // AT3G56400 // AT1G02450 // AT5G66190 // AT3G50820 // AT1G15520 // AT3G15500 // AT1G64060
GO:0006720	P	isoprenoid metabolic process	41	953	500	28397	5.6e-07	2.8e-05	// AT4G31500 // AT3G54510 // AT3G10850 // AT3G24220 // AT3G20160 // AT5G53490 // AT2G36270 // AT1G79460 // AT1G23740 // AT3G26570 // AT3G29185 // AT3G50685 // AT4G24660 // AT1G17010 // AT4G36810 // AT5G01220 // AT2G21490 // AT1G56500 // AT4G10020 // AT2G23240 // AT1G54860 // AT3G26790 // AT5G17230 // AT5G48300 // AT4G02780 // AT2G40170 // AT1G52340 // AT4G38970 // AT4G32810 // AT2G23390 // AT1G62…
GO:0009069	P	serine family amino acid metabolic process	28	953	271	28397	6.1e-07	3.1e-05	// AT4G31500 // AT1G11840 // AT5G28020 // AT5G64040 // AT1G06680 // AT2G42320 // AT1G52230 // AT2G24270 // AT1G23740 // AT5G42650 // AT1G79040 // AT3G04940 // AT1G32470 // AT1G66430 // AT1G30380 // AT1G55670 // AT2G35940 // AT1G31330 // AT1G15820 // AT3G62130 // AT4G38970 // AT2G30520 // AT2G18950 // AT3G56940 // AT1G20340 // AT4G34050 // AT1G74470 // AT4G10340
GO:0000165	P	MAPKKK cascade	24	953	209	28397	7.1e-07	3.5e-05	// AT4G08500 // AT2G38470 // AT1G33590 // AT1G06680 // AT5G24530 // AT5G42050 // AT3G16785 // AT1G78600 // AT5G42650 // AT5G52750 // AT2G39730 // AT4G03280 // AT1G15520 // AT1G73805 // AT4G01370 // AT4G23810 // AT3G57530 // AT3G57240 // AT3G56400 // AT1G02450 // AT5G66190 // AT3G50820 // AT3G15500 // AT1G64060
GO:0009765	P	photosynthesis, light harvesting	11	953	41	28397	7.1e-07	3.5e-05	// AT1G29920 // AT3G54890 // AT1G76570 // AT1G15820 // AT3G61470 // AT2G05100 // AT2G40100 // AT5G01530 // AT4G10340 // AT2G34430 // AT2G21970
GO:0009056	P	catabolic process	117	953	2182	28397	8e-07	3.9e-05	// AT4G31500 // AT1G64660 // AT1G14150 // AT5G58870 // AT1G08830 // AT1G23740 // AT2G39780 // AT4G17380 // AT2G47730 // AT2G43540 // AT5G62220 // AT1G32470 // AT5G54080 // AT1G51550 // AT5G48300 // AT3G62130 // AT1G06290 // AT4G11960 // AT1G20340 // AT2G29420 // AT2G29630 // AT5G60360 // AT5G22000 // AT2G43400 // AT3G23490 // AT3G09270 // AT2G36950 // AT5G20710 // AT1G11840 // AT5G07440 // AT5G64…
GO:0006631	P	fatty acid metabolic process	45	953	587	28397	9e-07	4.3e-05	// AT4G31500 // AT1G44350 // AT3G16910 // AT1G32640 // AT2G47240 // AT1G10310 // AT3G22400 // AT4G39980 // AT1G23070 // AT1G77480 // AT1G23740 // AT5G06250 // AT5G42650 // AT2G04350 // AT4G26740 // AT5G53490 // AT5G01220 // AT5G22000 // AT5G54080 // AT4G08500 // AT5G62200 // AT2G22170 // AT1G78380 // AT5G20230 // AT1G25450 // AT5G17230 // AT5G20410 // AT3G06490 // AT5G04040 // AT5G57150 // AT3G17…
GO:0006534	P	cysteine metabolic process	24	953	213	28397	9.6e-07	4.6e-05	// AT1G11840 // AT5G28020 // AT5G64040 // AT1G06680 // AT2G42320 // AT1G52230 // AT2G24270 // AT1G79040 // AT3G04940 // AT1G32470 // AT1G66430 // AT1G30380 // AT1G55670 // AT2G35940 // AT1G31330 // AT1G15820 // AT3G62130 // AT4G38970 // AT2G30520 // AT3G56940 // AT1G20340 // AT4G34050 // AT1G74470 // AT4G10340
GO:0044248	P	cellular catabolic process	113	953	2095	28397	9.6e-07	4.6e-05	// AT4G31500 // AT1G64660 // AT1G14150 // AT5G58870 // AT1G08830 // AT1G23740 // AT4G17380 // AT2G47730 // AT2G43540 // AT5G62220 // AT1G32470 // AT5G54080 // AT1G51550 // AT5G48300 // AT3G62130 // AT1G06290 // AT4G11960 // AT1G20340 // AT2G29420 // AT2G29630 // AT5G60360 // AT5G22000 // AT2G43400 // AT3G23490 // AT3G09270 // AT2G36950 // AT5G20710 // AT1G11840 // AT5G07440 // AT5G64040 // AT3G10…
GO:0050794	P	regulation of cellular process	212	953	4595	28397	1e-06	4.9e-05	// AT2G30570 // AT3G17040 // AT2G39730 // AT5G22000 // AT4G03280 // AT1G02450 // AT3G44510 // AT5G24530 // AT2G36270 // AT1G79460 // AT5G56260 // AT1G09970 // AT4G18020 // AT3G12500 // AT4G17380 // AT1G69600 // AT3G15510 // AT5G17680 // AT1G17010 // AT3G18280 // AT2G35940 // AT1G70210 // AT1G51550 // AT5G23280 // AT1G63680 // AT3G04530 // AT5G20410 // AT3G06490 // AT5G36930 // AT2G23430 // AT3G26…
GO:0048585	P	negative regulation of response to stimulus	32	953	349	28397	1.1e-06	5.2e-05	// AT4G08500 // AT3G49350 // AT1G33590 // AT3G57530 // AT1G06680 // AT5G35735 // AT5G64750 // AT5G24530 // AT5G42050 // AT2G38470 // AT1G78600 // AT5G42650 // AT2G39730 // AT4G03280 // AT3G16785 // AT1G15520 // AT1G73805 // AT4G01370 // AT4G23810 // AT3G18830 // AT3G57240 // AT4G35390 // AT1G14920 // AT3G56400 // AT1G02450 // AT5G66190 // AT3G50820 // AT3G15500 // AT3G11410 // AT1G64060 // AT1G07…
GO:0031325	P	positive regulation of cellular metabolic process	46	953	615	28397	1.3e-06	5.9e-05	// AT3G19290 // AT5G51100 // AT4G17500 // AT2G38470 // AT1G32640 // AT3G57330 // AT3G17040 // AT3G44460 // AT4G19840 // AT5G53370 // AT5G35735 // AT3G60530 // AT2G37040 // AT1G63680 // AT5G01300 // AT1G69600 // AT1G54500 // AT2G36270 // AT4G27410 // AT3G16770 // AT3G18280 // AT4G01070 // AT2G35940 // AT5G20885 // AT2G20890 // AT3G01860 // AT4G23810 // AT3G57530 // AT3G22170 // AT3G63140 // AT3G52…
GO:0030001	P	metal ion transport	44	953	576	28397	1.3e-06	5.9e-05	// AT2G36950 // AT4G05180 // AT4G08570 // AT3G13320 // AT5G53130 // AT5G05365 // AT4G12800 // AT5G48290 // AT2G26650 // AT3G26740 // AT5G60360 // AT3G54820 // AT5G52750 // AT3G04570 // AT1G70890 // AT3G57330 // AT5G53490 // AT5G22830 // AT3G01720 // AT1G55670 // AT1G15520 // AT4G04850 // AT2G23240 // AT5G55470 // AT5G20230 // AT5G60660 // AT2G36830 // AT1G15820 // AT5G59030 // AT4G00430 // AT1G30…
GO:0010155	P	regulation of proton transport	14	953	77	28397	1.4e-06	6.3e-05	// AT1G06680 // AT4G10340 // AT4G08920 // AT3G54890 // AT5G48300 // AT1G79040 // AT1G20340 // AT2G39730 // AT2G23390 // AT5G01530 // AT5G35790 // AT4G27500 // AT1G60950 // AT4G04850
GO:0009723	P	response to ethylene stimulus	32	953	353	28397	1.4e-06	6.3e-05	// AT4G17500 // AT5G17300 // AT1G59950 // AT4G29780 // AT3G44260 // AT4G16110 // AT5G67300 // AT2G27310 // AT4G27410 // AT3G16770 // AT1G14920 // AT4G37370 // AT2G35940 // AT5G54190 // AT1G15520 // AT4G01370 // AT3G57530 // AT3G06490 // AT1G11050 // AT5G27320 // AT2G16720 // AT5G13080 // AT5G44210 // AT3G08720 // AT4G17490 // AT3G48890 // AT3G20770 // AT3G15500 // AT5G60360 // AT1G64060 // AT3G04…
GO:0043455	P	regulation of secondary metabolic process	20	953	157	28397	1.4e-06	6.3e-05	// AT3G57530 // AT3G52800 // AT1G32640 // AT3G57330 // AT4G34050 // AT4G12010 // AT4G19840 // AT1G60710 // AT5G35735 // AT5G13930 // AT3G18280 // AT3G26790 // AT4G01070 // AT1G52340 // AT2G35940 // AT5G20885 // AT4G16110 // AT2G37040 // AT5G53370 // AT3G01860
GO:0010162	P	seed dormancy	20	953	158	28397	1.5e-06	6.8e-05	// AT1G14920 // AT2G25890 // AT2G40170 // AT3G63210 // AT3G27660 // AT5G01300 // AT4G25140 // AT3G21720 // AT5G27320 // AT4G24660 // AT2G02560 // AT1G48130 // AT4G26740 // AT5G40420 // AT3G49600 // AT1G07430 // AT2G31980 // AT3G07310 // AT2G36270 // AT1G17020
GO:0022611	P	dormancy process	20	953	158	28397	1.5e-06	6.8e-05	// AT1G14920 // AT2G25890 // AT2G40170 // AT3G63210 // AT3G27660 // AT5G01300 // AT4G25140 // AT3G21720 // AT5G27320 // AT4G24660 // AT2G02560 // AT1G48130 // AT4G26740 // AT5G40420 // AT3G49600 // AT1G07430 // AT2G31980 // AT3G07310 // AT2G36270 // AT1G17020
GO:0009891	P	positive regulation of biosynthetic process	45	953	600	28397	1.6e-06	6.8e-05	// AT3G19290 // AT5G51100 // AT4G17500 // AT1G32640 // AT3G57330 // AT3G17040 // AT3G44460 // AT4G19840 // AT5G53370 // AT5G35735 // AT3G60530 // AT2G37040 // AT1G63680 // AT5G01300 // AT1G69600 // AT1G54500 // AT2G36270 // AT4G27410 // AT3G16770 // AT3G18280 // AT4G01070 // AT2G35940 // AT5G20885 // AT2G20890 // AT3G01860 // AT4G23810 // AT3G57530 // AT3G22170 // AT3G63140 // AT3G52800 // AT3G01…
GO:0031328	P	positive regulation of cellular biosynthetic process	45	953	600	28397	1.6e-06	6.8e-05	// AT3G19290 // AT5G51100 // AT4G17500 // AT1G32640 // AT3G57330 // AT3G17040 // AT3G44460 // AT4G19840 // AT5G53370 // AT5G35735 // AT3G60530 // AT2G37040 // AT1G63680 // AT5G01300 // AT1G69600 // AT1G54500 // AT2G36270 // AT4G27410 // AT3G16770 // AT3G18280 // AT4G01070 // AT2G35940 // AT5G20885 // AT2G20890 // AT3G01860 // AT4G23810 // AT3G57530 // AT3G22170 // AT3G63140 // AT3G52800 // AT3G01…
GO:0009963	P	positive regulation of flavonoid biosynthetic process	16	953	103	28397	1.6e-06	6.9e-05	// AT3G57530 // AT3G52800 // AT1G32640 // AT3G57330 // AT4G34050 // AT4G12010 // AT4G19840 // AT1G60710 // AT5G35735 // AT3G18280 // AT4G01070 // AT2G35940 // AT5G20885 // AT2G37040 // AT5G53370 // AT3G01860
GO:0044282	P	small molecule catabolic process	61	953	932	28397	1.7e-06	7.2e-05	// AT4G31500 // AT3G50740 // AT1G64660 // AT1G11840 // AT1G71180 // AT5G64040 // AT1G11910 // AT5G05260 // AT4G10750 // AT1G79440 // AT1G78380 // AT3G51880 // AT2G37040 // AT1G23070 // AT1G08830 // AT1G77480 // AT1G23740 // AT4G33150 // AT5G42650 // AT4G03280 // AT5G06250 // AT1G32470 // AT5G66190 // AT5G07440 // AT5G62220 // AT5G22000 // AT4G20930 // AT5G54080 // AT4G01370 // AT2G36830 // AT3G63…
GO:0009893	P	positive regulation of metabolic process	46	953	623	28397	1.8e-06	7.5e-05	// AT3G19290 // AT5G51100 // AT4G17500 // AT2G38470 // AT1G32640 // AT3G57330 // AT3G17040 // AT3G44460 // AT4G19840 // AT5G53370 // AT5G35735 // AT3G60530 // AT2G37040 // AT1G63680 // AT5G01300 // AT1G69600 // AT1G54500 // AT2G36270 // AT4G27410 // AT3G16770 // AT3G18280 // AT4G01070 // AT2G35940 // AT5G20885 // AT2G20890 // AT3G01860 // AT4G23810 // AT3G57530 // AT3G22170 // AT3G63140 // AT3G52…
GO:0010114	P	response to red light	16	953	104	28397	1.8e-06	7.5e-05	// AT4G31500 // AT3G24220 // AT1G29920 // AT3G63140 // AT3G54890 // AT3G22840 // AT5G48300 // AT1G79040 // AT1G20340 // AT2G39730 // AT1G06680 // AT2G40100 // AT5G01530 // AT4G10340 // AT1G60950 // AT2G05100
GO:0043900	P	regulation of multi-organism process	17	953	118	28397	1.9e-06	8.1e-05	// AT1G44350 // AT1G60420 // AT3G57240 // AT2G38470 // AT5G42650 // AT4G03280 // AT2G39730 // AT1G19570 // AT1G06680 // AT4G01370 // AT3G56400 // AT4G23810 // AT1G02450 // AT5G24530 // AT1G15520 // AT5G66190 // AT1G73805
GO:0048523	P	negative regulation of cellular process	54	953	789	28397	2e-06	8.2e-05	// AT1G73010 // AT3G44510 // AT3G49350 // AT3G13320 // AT3G57330 // AT1G68840 // AT1G09970 // AT4G01370 // AT3G22160 // AT5G64750 // AT1G02450 // AT5G25590 // AT5G42050 // AT2G38470 // AT3G16785 // AT4G35390 // AT1G57820 // AT5G10695 // AT1G32640 // AT3G04530 // AT5G06250 // AT2G32700 // AT3G52820 // AT4G08500 // AT1G15520 // AT1G70210 // AT1G51550 // AT3G57530 // AT3G51290 // AT5G20410 // AT3G26…
GO:0007243	P	protein kinase cascade	24	953	223	28397	2e-06	8.3e-05	// AT4G08500 // AT2G38470 // AT1G33590 // AT1G06680 // AT5G24530 // AT5G42050 // AT3G16785 // AT1G78600 // AT5G42650 // AT5G52750 // AT2G39730 // AT4G03280 // AT1G15520 // AT1G73805 // AT4G01370 // AT4G23810 // AT3G57530 // AT3G57240 // AT3G56400 // AT1G02450 // AT5G66190 // AT3G50820 // AT3G15500 // AT1G64060
GO:0009767	P	photosynthetic electron transport chain	14	953	80	28397	2.1e-06	8.5e-05	// AT3G50820 // ATCG00020 // AT5G64040 // AT4G11960 // AT4G03280 // AT1G14150 // AT1G06680 // AT5G66190 // AT1G54500 // AT1G52230 // AT1G55670 // AT1G56500 // AT1G60950 // AT2G20890
GO:0050801	P	ion homeostasis	25	953	240	28397	2.1e-06	8.7e-05	// AT4G05180 // AT4G26570 // AT3G13320 // AT3G57330 // AT2G33770 // AT4G12800 // AT3G26740 // AT4G08920 // AT1G70890 // AT5G53490 // AT5G22830 // AT1G30380 // AT1G55670 // AT5G55470 // AT5G63530 // AT5G03570 // AT1G01140 // AT3G50820 // AT2G20260 // AT1G03130 // AT1G20340 // AT3G02040 // AT5G01600 // AT5G41610 // AT4G35290
GO:0019344	P	cysteine biosynthetic process	23	953	210	28397	2.5e-06	0.0001	// AT1G11840 // AT5G28020 // AT5G64040 // AT1G06680 // AT2G42320 // AT1G52230 // AT2G24270 // AT1G79040 // AT3G04940 // AT1G32470 // AT1G66430 // AT1G30380 // AT1G55670 // AT2G35940 // AT1G31330 // AT1G15820 // AT4G38970 // AT2G30520 // AT3G56940 // AT1G20340 // AT4G34050 // AT1G74470 // AT4G10340
GO:0009310	P	amine catabolic process	23	953	214	28397	3.3e-06	0.00013	// AT4G31500 // AT1G64660 // AT5G07440 // AT5G05260 // AT1G79440 // AT2G37040 // AT1G23740 // AT4G33150 // AT5G42650 // AT1G32470 // AT4G20930 // AT5G54080 // AT3G50740 // AT3G16150 // AT3G62130 // AT4G38970 // AT3G47340 // AT2G18950 // AT5G46790 // AT4G34050 // AT2G36830 // AT2G43400 // AT4G34030
GO:0009639	P	response to red or far red light	34	953	406	28397	3.4e-06	0.00013	// AT4G31500 // AT2G39730 // AT3G24220 // AT3G54720 // AT5G01530 // AT2G36270 // AT1G78600 // AT3G27660 // AT4G08920 // AT1G79040 // AT2G46970 // AT4G26740 // AT2G05100 // AT2G40100 // AT3G49600 // AT2G35940 // AT3G22170 // AT1G29920 // AT3G63140 // AT3G54890 // AT5G48300 // AT1G14920 // AT1G76570 // AT5G40420 // AT1G06680 // AT2G40170 // AT4G25140 // AT3G20770 // AT1G20340 // AT4G37470 // AT2G02…
GO:0009962	P	regulation of flavonoid biosynthetic process	17	953	124	28397	3.5e-06	0.00014	// AT3G57530 // AT3G52800 // AT1G32640 // AT3G57330 // AT4G34050 // AT4G12010 // AT4G19840 // AT1G60710 // AT5G35735 // AT5G13930 // AT3G18280 // AT4G01070 // AT2G35940 // AT5G20885 // AT2G37040 // AT5G53370 // AT3G01860
GO:0009845	P	seed germination	24	953	233	28397	4e-06	0.00016	// AT1G09970 // AT5G67360 // AT4G16110 // AT2G36270 // AT3G27660 // AT4G26740 // AT4G24660 // AT1G60190 // AT3G49600 // AT3G63060 // AT3G22640 // AT5G27320 // AT1G07430 // AT3G07130 // AT1G14920 // AT5G40420 // AT2G40170 // AT1G18100 // AT4G25140 // AT3G22840 // AT5G66460 // AT2G02560 // AT3G48330 // AT1G17020
GO:0019375	P	galactolipid biosynthetic process	15	953	99	28397	4.4e-06	0.00017	// AT1G73010 // AT3G44510 // AT2G45130 // AT5G20410 // AT3G56040 // AT4G12250 // AT3G04530 // AT2G26660 // AT5G13080 // AT5G01220 // AT1G78380 // AT1G67600 // AT3G52820 // AT4G33030 // AT3G16785
GO:0009773	P	photosynthetic electron transport in photosystem I	11	953	51	28397	4.5e-06	0.00017	// AT3G50820 // AT4G11960 // AT5G64040 // AT1G54500 // AT1G06680 // AT5G66190 // AT1G52230 // AT1G55670 // AT1G56500 // AT1G60950 // AT2G20890
GO:0042742	P	defense response to bacterium	33	953	394	28397	4.7e-06	0.00018	// AT4G31500 // AT2G38470 // AT3G57330 // AT1G06680 // AT5G24530 // AT3G44260 // AT1G08830 // AT1G23740 // AT5G42650 // AT5G67300 // AT2G39730 // AT4G03280 // AT2G28900 // AT2G47730 // AT2G40000 // AT1G15520 // AT2G20890 // AT1G73805 // AT4G01370 // AT4G23810 // AT4G11650 // AT3G57240 // AT5G61410 // AT1G53240 // AT3G56400 // AT1G02450 // AT5G66190 // AT3G50820 // AT3G48890 // AT3G20770 // AT3G29…
GO:0019374	P	galactolipid metabolic process	15	953	100	28397	4.9e-06	0.00019	// AT1G73010 // AT3G44510 // AT2G45130 // AT5G20410 // AT3G56040 // AT4G12250 // AT3G04530 // AT2G26660 // AT5G13080 // AT5G01220 // AT1G78380 // AT1G67600 // AT3G52820 // AT4G33030 // AT3G16785
GO:0031408	P	oxylipin biosynthetic process	18	953	142	28397	4.9e-06	0.00019	// AT4G31500 // AT1G44350 // AT5G62200 // AT2G22170 // AT1G23740 // AT5G20230 // AT5G42650 // AT3G06490 // AT3G56940 // AT4G26740 // AT2G18950 // AT4G24380 // AT3G15500 // AT4G38970 // AT1G32640 // AT3G22400 // AT4G39980 // AT4G08500
GO:0015994	P	chlorophyll metabolic process	21	953	189	28397	5.5e-06	0.00021	// AT1G78600 // AT3G54140 // AT3G63140 // AT1G23740 // AT4G38970 // AT2G19810 // AT5G42650 // AT3G01470 // AT3G22840 // AT5G17230 // AT4G11960 // AT1G76570 // AT2G18950 // AT5G53490 // AT5G54190 // AT1G74470 // AT5G01220 // AT3G56940 // AT1G68830 // AT5G54080 // AT4G20070
GO:0044238	P	primary metabolic process	462	953	11717	28397	5.7e-06	0.00021	// AT5G66850 // AT2G27310 // AT5G18110 // AT1G80920 // AT3G60530 // AT5G58870 // AT4G29090 // AT5G66450 // AT1G23740 // AT4G25290 // AT4G18020 // AT2G37240 // AT3G12500 // AT4G17380 // ATCG00020 // AT3G18930 // AT2G28120 // AT2G41050 // AT2G35940 // AT5G23280 // AT1G25450 // AT5G20410 // AT3G06490 // AT2G19130 // AT5G02070 // AT1G08650 // AT1G67600 // AT4G36900 // AT5G58800 // AT3G02040 // AT3G49…
GO:0006605	P	protein targeting	58	953	906	28397	5.7e-06	0.00021	// AT4G08500 // AT3G49350 // AT3G13320 // AT3G57330 // AT3G10850 // AT5G54080 // AT4G19840 // AT1G06680 // AT5G53370 // AT5G35735 // AT1G02450 // AT1G73805 // AT5G24530 // AT2G38470 // AT1G78600 // AT1G77480 // AT5G42650 // AT4G39100 // AT1G32640 // AT2G39730 // AT4G03280 // AT5G42050 // AT1G16730 // AT2G28900 // AT3G18280 // AT4G01070 // AT5G22000 // AT2G35940 // AT3G16785 // AT1G15520 // AT2G20…
GO:0009696	P	salicylic acid metabolic process	23	953	222	28397	5.8e-06	0.00022	// AT4G08500 // AT3G49350 // AT1G06680 // AT3G50930 // AT5G24530 // AT2G37040 // AT3G14470 // AT2G38470 // AT5G42650 // AT2G39730 // AT4G03280 // AT1G64060 // AT1G15520 // AT1G73805 // AT4G01370 // AT4G23810 // AT3G57240 // AT2G23620 // AT3G56400 // AT1G02450 // AT5G66190 // AT5G22000 // AT1G76040
GO:0009070	P	serine family amino acid biosynthetic process	23	953	222	28397	5.8e-06	0.00022	// AT1G11840 // AT5G28020 // AT5G64040 // AT1G06680 // AT2G42320 // AT1G52230 // AT2G24270 // AT1G79040 // AT3G04940 // AT1G32470 // AT1G66430 // AT1G30380 // AT1G55670 // AT2G35940 // AT1G31330 // AT1G15820 // AT4G38970 // AT2G30520 // AT3G56940 // AT1G20340 // AT4G34050 // AT1G74470 // AT4G10340
GO:0031348	P	negative regulation of defense response	26	953	273	28397	6e-06	0.00022	// AT4G08500 // AT3G49350 // AT1G33590 // AT3G57530 // AT1G06680 // AT5G35735 // AT5G24530 // AT5G42050 // AT2G38470 // AT1G78600 // AT5G42650 // AT2G39730 // AT4G03280 // AT3G16785 // AT1G15520 // AT1G73805 // AT4G01370 // AT4G23810 // AT3G18830 // AT3G57240 // AT3G56400 // AT1G02450 // AT5G66190 // AT3G50820 // AT3G15500 // AT1G64060
GO:0006664	P	glycolipid metabolic process	16	953	116	28397	6.3e-06	0.00023	// AT1G73010 // AT3G44510 // AT2G45130 // AT5G20410 // AT3G56040 // AT4G12250 // AT3G04530 // AT2G26660 // AT5G13080 // AT5G49900 // AT5G01220 // AT1G78380 // AT1G67600 // AT3G52820 // AT4G33030 // AT3G16785
GO:0046395	P	carboxylic acid catabolic process	33	953	402	28397	6.9e-06	0.00025	// AT4G31500 // AT1G64660 // AT5G05260 // AT1G79440 // AT2G37040 // AT1G23070 // AT1G77480 // AT1G23740 // AT4G33150 // AT5G42650 // AT5G06250 // AT1G32470 // AT4G20930 // AT5G54080 // AT3G50740 // AT1G78380 // AT3G16150 // AT5G04040 // AT3G62130 // AT3G17520 // AT4G38970 // AT1G64230 // AT3G47340 // AT2G31980 // AT1G06290 // AT2G18950 // AT5G46790 // AT5G22000 // AT2G43400 // AT4G39100 // AT1G16…
GO:0016054	P	organic acid catabolic process	33	953	402	28397	6.9e-06	0.00025	// AT4G31500 // AT1G64660 // AT5G05260 // AT1G79440 // AT2G37040 // AT1G23070 // AT1G77480 // AT1G23740 // AT4G33150 // AT5G42650 // AT5G06250 // AT1G32470 // AT4G20930 // AT5G54080 // AT3G50740 // AT1G78380 // AT3G16150 // AT5G04040 // AT3G62130 // AT3G17520 // AT4G38970 // AT1G64230 // AT3G47340 // AT2G31980 // AT1G06290 // AT2G18950 // AT5G46790 // AT5G22000 // AT2G43400 // AT4G39100 // AT1G16…
GO:0010200	P	response to chitin	34	953	421	28397	6.9e-06	0.00025	// AT4G17500 // AT2G38470 // AT1G32640 // AT3G54420 // AT4G29780 // AT1G06680 // AT3G50930 // AT5G24530 // AT1G68840 // AT3G44260 // AT4G20860 // AT5G63130 // AT5G42650 // AT5G67300 // AT2G27310 // AT2G39730 // AT4G03280 // AT2G36270 // AT2G40000 // AT1G15520 // AT1G73805 // AT4G01370 // AT4G23810 // AT3G57530 // AT3G57240 // AT3G52800 // AT5G61600 // AT3G56400 // AT3G08720 // AT1G02450 // AT5G66…
GO:0009595	P	detection of biotic stimulus	15	953	104	28397	7.5e-06	0.00027	// AT4G01370 // AT4G23810 // AT3G57240 // AT2G38470 // AT5G42650 // AT2G39730 // AT4G03280 // AT1G06680 // AT2G29630 // AT3G56400 // AT1G02450 // AT5G24530 // AT1G15520 // AT5G66190 // AT1G73805
GO:0009063	P	cellular amino acid catabolic process	20	953	178	28397	7.8e-06	0.00028	// AT4G31500 // AT3G50740 // AT1G64660 // AT4G20930 // AT1G23740 // AT4G33150 // AT5G42650 // AT5G46790 // AT3G16150 // AT3G62130 // AT5G54080 // AT1G32470 // AT4G38970 // AT1G79440 // AT2G18950 // AT2G43400 // AT5G05260 // AT3G47340 // AT2G37040 // AT4G34030
GO:0051606	P	detection of stimulus	18	953	148	28397	8.3e-06	0.00029	// AT4G01370 // AT4G23810 // AT3G22170 // AT3G57240 // AT4G26570 // AT4G08920 // AT5G42650 // AT2G38470 // AT2G39730 // AT4G03280 // AT1G06680 // AT2G29630 // AT3G56400 // AT1G02450 // AT5G24530 // AT1G15520 // AT5G66190 // AT1G73805
GO:0010431	P	seed maturation	20	953	180	28397	9.1e-06	0.00032	// AT1G14920 // AT2G25890 // AT2G40170 // AT3G63210 // AT3G27660 // AT5G01300 // AT4G25140 // AT3G21720 // AT5G27320 // AT4G24660 // AT2G02560 // AT1G48130 // AT4G26740 // AT5G40420 // AT3G49600 // AT1G07430 // AT2G31980 // AT3G07310 // AT2G36270 // AT1G17020
GO:0009267	P	cellular response to starvation	29	953	336	28397	1e-05	0.00036	// AT1G73010 // AT1G64660 // AT3G44510 // AT4G37870 // AT3G56040 // AT4G12250 // AT2G33770 // AT2G26650 // AT3G16785 // AT2G16430 // AT3G54820 // AT3G04530 // AT5G01220 // AT4G00430 // AT3G52820 // AT1G78380 // AT1G49750 // AT5G20410 // AT5G60660 // AT2G26660 // AT5G13080 // AT5G03570 // AT1G67600 // AT1G01140 // AT3G47340 // AT4G33030 // AT2G45130 // AT1G21400 // AT4G10380
GO:0009247	P	glycolipid biosynthetic process	15	953	107	28397	1e-05	0.00036	// AT1G73010 // AT3G44510 // AT2G45130 // AT5G20410 // AT3G56040 // AT4G12250 // AT3G04530 // AT2G26660 // AT5G13080 // AT5G01220 // AT1G78380 // AT1G67600 // AT3G52820 // AT4G33030 // AT3G16785
GO:0048519	P	negative regulation of biological process	72	953	1243	28397	1.2e-05	0.0004	// AT1G73010 // AT3G44510 // AT3G49350 // AT5G35735 // AT3G13320 // AT3G57330 // AT1G33590 // AT3G18830 // AT1G09970 // AT1G06680 // AT3G54720 // AT3G22160 // AT5G64750 // AT1G02450 // AT4G01370 // AT5G24530 // AT5G25590 // AT1G68840 // AT2G36270 // AT3G57530 // AT2G38470 // AT3G16785 // AT1G78600 // AT1G57820 // AT5G42650 // AT1G32640 // AT2G39730 // AT4G03280 // AT5G42050 // AT3G04530 // AT5G06…
GO:0006733	P	oxidoreduction coenzyme metabolic process	25	953	267	28397	1.2e-05	0.0004	// AT4G31500 // AT1G71180 // AT5G64040 // AT1G14150 // AT5G23230 // AT3G20160 // AT1G23740 // AT5G42650 // AT4G03280 // AT1G32470 // AT1G55670 // AT4G20930 // AT3G63140 // AT2G22570 // AT5G48300 // AT4G38970 // AT5G66190 // AT3G17930 // AT1G62780 // AT2G18950 // AT3G50820 // AT1G20340 // AT2G29630 // AT5G35790 // AT1G13700
GO:0015674	P	di-, tri-valent inorganic cation transport	28	953	321	28397	1.2e-05	0.00041	// AT4G05180 // AT3G13320 // AT5G53130 // AT4G12800 // AT2G26650 // AT3G26740 // AT3G54820 // AT1G70890 // AT3G57330 // AT5G53490 // AT5G22830 // AT3G01720 // AT1G55670 // AT5G20230 // AT5G60660 // AT2G36830 // AT1G15820 // AT4G00430 // AT1G30380 // AT5G03570 // AT2G30520 // AT3G50820 // AT2G20260 // AT1G03130 // AT5G39510 // AT5G60360 // AT5G01600 // AT4G10380
GO:0006633	P	fatty acid biosynthetic process	27	953	303	28397	1.2e-05	0.00041	// AT4G31500 // AT1G44350 // AT1G32640 // AT2G47240 // AT3G22400 // AT4G39980 // AT1G23740 // AT5G42650 // AT2G04350 // AT4G26740 // AT5G53490 // AT5G01220 // AT4G08500 // AT5G62200 // AT2G22170 // AT5G20230 // AT1G25450 // AT5G17230 // AT3G06490 // AT4G38970 // AT2G18950 // AT2G26250 // AT4G27030 // AT3G56940 // AT4G24380 // AT3G15500 // AT5G04530
GO:0031407	P	oxylipin metabolic process	19	953	168	28397	1.2e-05	0.00041	// AT4G31500 // AT1G44350 // AT5G62200 // AT2G22170 // AT1G23740 // AT5G20230 // AT5G42650 // AT3G06490 // AT3G56940 // AT4G26740 // AT2G18950 // AT4G24380 // AT3G15500 // AT5G57150 // AT4G38970 // AT1G32640 // AT3G22400 // AT4G39980 // AT4G08500
GO:0007154	P	cell communication	50	953	758	28397	1.2e-05	0.00041	// AT1G73010 // AT1G64660 // AT3G44510 // AT3G49350 // AT4G37870 // AT3G56040 // AT4G12250 // AT4G16295 // AT2G33770 // AT1G11410 // AT5G64750 // AT1G78380 // AT5G42050 // AT2G26650 // AT3G16785 // AT4G35390 // AT2G16430 // AT3G54820 // AT3G04530 // AT1G14920 // AT5G01220 // AT4G00430 // AT3G52820 // AT4G08500 // AT4G01370 // AT3G57530 // AT3G55530 // AT1G49750 // AT5G20410 // AT5G60660 // AT2G19…
GO:0009740	P	gibberellic acid mediated signaling pathway	13	953	82	28397	1.2e-05	0.00041	// AT4G35390 // AT1G79460 // AT4G02780 // AT5G27320 // AT4G24660 // AT5G25900 // AT1G17010 // AT1G14920 // AT2G36830 // AT1G07430 // AT3G54510 // AT3G07310 // AT2G36270
GO:0055080	P	cation homeostasis	22	953	217	28397	1.3e-05	0.00042	// AT4G05180 // AT4G26570 // AT3G13320 // AT4G12800 // AT3G26740 // AT4G08920 // AT1G70890 // AT5G53490 // AT5G22830 // AT1G30380 // AT1G55670 // AT5G55470 // AT5G63530 // AT5G03570 // AT1G01140 // AT3G50820 // AT2G20260 // AT1G03130 // AT1G20340 // AT5G01600 // AT5G41610 // AT4G35290
GO:0010476	P	gibberellin mediated signaling pathway	13	953	83	28397	1.4e-05	0.00045	// AT4G35390 // AT1G79460 // AT4G02780 // AT5G27320 // AT4G24660 // AT5G25900 // AT1G17010 // AT1G14920 // AT2G36830 // AT1G07430 // AT3G54510 // AT3G07310 // AT2G36270
GO:0043069	P	negative regulation of programmed cell death	19	953	170	28397	1.4e-05	0.00046	// AT4G01370 // AT4G08500 // AT3G57530 // AT1G09970 // AT3G49350 // AT1G32640 // AT3G57330 // AT3G13320 // AT1G15520 // AT3G16785 // AT3G15500 // AT5G47910 // AT1G64060 // AT3G56400 // AT5G10695 // AT4G27500 // AT5G42050 // AT3G22160 // AT2G38470
GO:0009617	P	response to bacterium	41	953	577	28397	1.5e-05	0.00049	// AT4G31500 // AT2G38470 // AT3G57330 // AT1G33590 // AT4G11650 // AT1G09970 // AT1G06680 // AT5G24530 // AT4G39980 // AT3G44260 // AT1G78600 // AT1G23740 // AT5G42650 // AT5G67300 // AT2G39730 // AT4G03280 // AT2G28900 // AT2G47730 // AT2G40000 // AT1G15520 // AT2G20890 // AT1G73805 // AT4G01370 // AT4G23810 // AT3G05010 // AT3G57240 // AT5G61410 // AT1G08830 // AT1G53240 // AT3G56400 // AT1G02…
GO:0010310	P	regulation of hydrogen peroxide metabolic process	20	953	187	28397	1.5e-05	0.00049	// AT4G01370 // AT1G78600 // AT3G57240 // AT2G38470 // AT5G42650 // AT1G33590 // AT4G23810 // AT2G39730 // AT4G03280 // AT4G27450 // AT1G06680 // AT5G24530 // AT3G56400 // AT1G54410 // AT3G50820 // AT1G02450 // AT4G36730 // AT1G15520 // AT5G66190 // AT1G73805
GO:0042594	P	response to starvation	29	953	344	28397	1.5e-05	0.0005	// AT1G73010 // AT1G64660 // AT3G44510 // AT4G37870 // AT3G56040 // AT4G12250 // AT2G33770 // AT2G26650 // AT3G16785 // AT2G16430 // AT3G54820 // AT3G04530 // AT5G01220 // AT4G00430 // AT3G52820 // AT1G78380 // AT1G49750 // AT5G20410 // AT5G60660 // AT2G26660 // AT5G13080 // AT5G03570 // AT1G67600 // AT1G01140 // AT3G47340 // AT4G33030 // AT2G45130 // AT1G21400 // AT4G10380
GO:0071370	P	cellular response to gibberellin stimulus	13	953	84	28397	1.5e-05	0.0005	// AT4G35390 // AT1G79460 // AT4G02780 // AT5G27320 // AT4G24660 // AT5G25900 // AT1G17010 // AT1G14920 // AT2G36830 // AT1G07430 // AT3G54510 // AT3G07310 // AT2G36270
GO:0015837	P	amine transport	25	953	272	28397	1.6e-05	0.0005	// AT4G20860 // AT3G13320 // AT3G18830 // AT2G01170 // AT3G03990 // AT1G47670 // AT5G23810 // AT3G21690 // AT1G10010 // AT5G57685 // AT1G30700 // AT1G31830 // AT1G76930 // AT5G54300 // AT3G10600 // AT3G54140 // AT5G26340 // AT3G54420 // AT1G10585 // AT2G20320 // AT1G25390 // AT2G38870 // AT4G24380 // AT4G35110 // AT4G27500
GO:0048518	P	positive regulation of biological process	56	953	896	28397	1.6e-05	0.0005	// AT3G19290 // AT5G51100 // AT3G60530 // AT2G38470 // AT1G32640 // AT3G57330 // AT3G17040 // AT3G44460 // AT4G19840 // AT5G53370 // AT5G35735 // AT4G17500 // AT5G05690 // AT4G04885 // AT2G37040 // AT1G63680 // AT3G63140 // AT5G01300 // AT1G69600 // AT1G54500 // AT2G36270 // AT4G27410 // AT3G16770 // AT3G18280 // AT4G01070 // AT2G35940 // AT5G20885 // AT2G20890 // AT3G01860 // AT4G23810 // AT3G57…
GO:0051049	P	regulation of transport	19	953	172	28397	1.6e-05	0.00051	// AT1G06680 // AT4G10340 // AT2G39730 // AT4G08920 // AT3G13320 // AT3G54890 // AT5G48300 // AT1G79040 // AT1G20340 // AT3G04570 // AT5G57685 // AT2G23390 // AT5G01530 // AT5G35790 // AT2G28840 // AT1G01140 // AT4G27500 // AT1G60950 // AT4G04850
GO:0080010	P	regulation of oxygen and reactive oxygen species metabolic process	20	953	188	28397	1.6e-05	0.00051	// AT4G01370 // AT1G78600 // AT3G57240 // AT2G38470 // AT5G42650 // AT1G33590 // AT4G23810 // AT2G39730 // AT4G03280 // AT4G27450 // AT1G06680 // AT5G24530 // AT3G56400 // AT1G54410 // AT3G50820 // AT1G02450 // AT4G36730 // AT1G15520 // AT5G66190 // AT1G73805
GO:0006066	P	alcohol metabolic process	67	953	1143	28397	1.7e-05	0.00052	// AT4G31500 // AT4G37870 // AT1G49660 // AT1G71180 // AT5G64040 // AT3G10850 // AT5G08030 // AT1G14150 // AT2G23390 // AT5G42650 // AT1G78380 // AT3G51880 // AT1G08830 // AT1G23740 // AT1G11840 // AT2G35880 // AT5G01300 // AT1G20340 // AT4G23730 // AT4G03280 // AT5G53490 // AT1G32470 // AT1G31830 // AT5G01220 // AT5G62220 // AT1G11910 // AT1G56500 // AT4G20930 // AT2G20890 // AT1G66430 // AT4G01…
GO:0006800	P	oxygen and reactive oxygen species metabolic process	29	953	347	28397	1.8e-05	0.00056	// AT2G38470 // AT1G33590 // AT4G27450 // AT1G06680 // AT5G24530 // AT1G08830 // AT4G33150 // AT5G42650 // AT2G39730 // AT4G03280 // AT4G36730 // AT1G15520 // AT1G73805 // AT4G01370 // AT4G23810 // AT3G57240 // AT1G78600 // AT5G18100 // AT5G47910 // AT3G56400 // AT1G02450 // AT5G66190 // AT3G50820 // AT5G24090 // AT1G20340 // AT5G60360 // AT1G64060 // AT1G54410 // AT4G39100
GO:0048522	P	positive regulation of cellular process	51	953	793	28397	1.9e-05	0.00057	// AT3G19290 // AT5G51100 // AT3G60530 // AT2G38470 // AT1G32640 // AT3G57330 // AT3G17040 // AT3G44460 // AT4G19840 // AT5G53370 // AT5G35735 // AT4G17500 // AT2G37040 // AT1G63680 // AT5G01300 // AT1G69600 // AT1G54500 // AT2G36270 // AT4G27410 // AT3G16770 // AT3G18280 // AT4G01070 // AT2G35940 // AT5G20885 // AT2G20890 // AT3G01860 // AT4G23810 // AT3G57530 // AT3G22170 // AT3G55530 // AT3G52…
GO:0060548	P	negative regulation of cell death	19	953	174	28397	1.9e-05	0.00058	// AT4G01370 // AT4G08500 // AT3G57530 // AT1G09970 // AT3G49350 // AT1G32640 // AT3G57330 // AT3G13320 // AT1G15520 // AT3G16785 // AT3G15500 // AT5G47910 // AT1G64060 // AT3G56400 // AT5G10695 // AT4G27500 // AT5G42050 // AT3G22160 // AT2G38470
GO:0031667	P	response to nutrient levels	30	953	367	28397	1.9e-05	0.00058	// AT1G73010 // AT1G64660 // AT3G44510 // AT4G37870 // AT3G56040 // AT4G12250 // AT2G33770 // AT2G26650 // AT3G16785 // AT2G16430 // AT3G54820 // AT3G04530 // AT5G01220 // AT4G00430 // AT3G52820 // AT1G78380 // AT1G49750 // AT5G20410 // AT5G60660 // AT2G26660 // AT5G13080 // AT5G03570 // AT1G67600 // AT1G01140 // AT3G47340 // AT4G33030 // AT2G45130 // AT2G29630 // AT1G21400 // AT4G10380
GO:0031669	P	cellular response to nutrient levels	29	953	350	28397	2.1e-05	0.00063	// AT1G73010 // AT1G64660 // AT3G44510 // AT4G37870 // AT3G56040 // AT4G12250 // AT2G33770 // AT2G26650 // AT3G16785 // AT2G16430 // AT3G54820 // AT3G04530 // AT5G01220 // AT4G00430 // AT3G52820 // AT1G78380 // AT1G49750 // AT5G20410 // AT5G60660 // AT2G26660 // AT5G13080 // AT5G03570 // AT1G67600 // AT1G01140 // AT3G47340 // AT4G33030 // AT2G45130 // AT1G21400 // AT4G10380
GO:0009697	P	salicylic acid biosynthetic process	21	953	209	28397	2.2e-05	0.00067	// AT4G01370 // AT4G23810 // AT1G02450 // AT3G57240 // AT3G49350 // AT5G42650 // AT2G38470 // AT2G39730 // AT4G03280 // AT1G06680 // AT5G22000 // AT1G64060 // AT3G56400 // AT3G50930 // AT5G66190 // AT1G76040 // AT5G24530 // AT4G08500 // AT1G15520 // AT3G14470 // AT1G73805
GO:0006778	P	porphyrin metabolic process	22	953	226	28397	2.2e-05	0.00067	// AT3G56940 // AT3G01470 // AT1G78600 // AT1G23740 // AT5G42650 // AT5G53490 // AT5G01220 // AT2G47770 // AT5G54080 // AT3G54140 // AT3G63140 // AT2G19810 // AT5G17230 // AT4G38970 // AT1G68830 // AT4G20070 // AT2G18950 // AT3G22840 // AT4G11960 // AT1G76570 // AT5G54190 // AT1G74470
GO:0010207	P	photosystem II assembly	19	953	177	28397	2.3e-05	0.0007	// AT3G17930 // AT3G63140 // AT2G30570 // AT3G50820 // AT4G38970 // AT1G79040 // AT3G17040 // ATCG00020 // AT4G03280 // AT5G58330 // AT1G06680 // AT1G73060 // AT5G66190 // AT4G12800 // AT1G52230 // AT3G56940 // AT1G32470 // AT1G60950 // AT2G20890
GO:0006081	P	cellular aldehyde metabolic process	28	953	334	28397	2.4e-05	0.0007	// AT4G31500 // AT1G11840 // AT3G10850 // AT2G23390 // AT1G23740 // AT3G29185 // AT3G16910 // AT5G63030 // AT5G53490 // AT5G01220 // AT1G56500 // AT2G20890 // AT5G17230 // AT5G48300 // AT4G38970 // AT4G10750 // AT1G62780 // AT2G18950 // AT4G18030 // AT4G33580 // AT5G42650 // AT3G56940 // AT4G24750 // AT2G29630 // AT5G35790 // AT2G43400 // AT1G21680 // AT5G03860
GO:0033013	P	tetrapyrrole metabolic process	22	953	227	28397	2.4e-05	0.0007	// AT3G56940 // AT3G01470 // AT1G78600 // AT1G23740 // AT5G42650 // AT5G53490 // AT5G01220 // AT2G47770 // AT5G54080 // AT3G54140 // AT3G63140 // AT2G19810 // AT5G17230 // AT4G38970 // AT1G68830 // AT4G20070 // AT2G18950 // AT3G22840 // AT4G11960 // AT1G76570 // AT5G54190 // AT1G74470
GO:0044271	P	cellular nitrogen compound biosynthetic process	51	953	804	28397	2.6e-05	0.00077	// AT4G31500 // AT2G38470 // AT1G11840 // AT1G55670 // AT5G28020 // AT5G64040 // AT5G05260 // AT1G06680 // AT2G42320 // AT1G52230 // AT3G63140 // AT1G32470 // AT4G39980 // AT1G78600 // AT2G24270 // AT1G23740 // AT5G42650 // AT1G79040 // AT3G04940 // AT5G53490 // AT1G73060 // AT1G66430 // AT5G01220 // AT1G30380 // AT3G51440 // AT2G35940 // AT1G31330 // AT3G50740 // AT3G55530 // AT5G17230 // AT1G15…
GO:0070838	P	divalent metal ion transport	20	953	195	28397	2.6e-05	0.00077	// AT3G26740 // AT5G60360 // AT2G20260 // AT3G13320 // AT5G53130 // AT1G03130 // AT2G30520 // AT1G15820 // AT5G39510 // AT1G70890 // AT3G57330 // AT5G53490 // AT4G05180 // AT5G22830 // AT4G12800 // AT2G36830 // AT3G01720 // AT1G55670 // AT1G30380 // AT3G50820
GO:0043269	P	regulation of ion transport	17	953	147	28397	2.6e-05	0.00077	// AT1G06680 // AT4G10340 // AT4G08920 // AT3G13320 // AT3G54890 // AT5G48300 // AT1G79040 // AT1G20340 // AT3G04570 // AT2G39730 // AT2G23390 // AT5G01530 // AT5G35790 // AT1G01140 // AT4G27500 // AT1G60950 // AT4G04850
GO:0006865	P	amino acid transport	24	953	266	28397	3e-05	0.00088	// AT4G20860 // AT3G13320 // AT3G18830 // AT2G01170 // AT3G03990 // AT1G47670 // AT5G23810 // AT3G21690 // AT1G10010 // AT5G57685 // AT1G30700 // AT1G76930 // AT5G54300 // AT3G10600 // AT3G54140 // AT5G26340 // AT3G54420 // AT1G10585 // AT2G20320 // AT1G25390 // AT2G38870 // AT4G24380 // AT4G35110 // AT4G27500
GO:0046467	P	membrane lipid biosynthetic process	17	953	149	28397	3.1e-05	0.0009	// AT1G73010 // AT3G44510 // AT2G45130 // AT5G20410 // AT3G56040 // AT4G12250 // AT3G04530 // AT2G26660 // AT5G13080 // AT1G31830 // AT1G16570 // AT5G01220 // AT1G78380 // AT1G67600 // AT3G52820 // AT4G33030 // AT3G16785
GO:0005975	P	carbohydrate metabolic process	112	953	2249	28397	3.2e-05	0.00093	// AT4G31500 // AT1G14150 // AT1G08830 // AT1G23740 // AT2G37240 // AT1G13900 // AT5G62220 // AT5G61410 // AT5G17230 // AT5G20410 // AT1G02800 // AT5G48300 // AT5G44640 // AT2G18700 // AT3G18080 // AT5G47810 // AT2G24280 // AT1G20340 // AT3G02040 // AT2G29630 // AT5G60360 // AT5G20710 // AT2G16980 // AT4G27520 // AT4G37870 // AT5G64040 // AT3G10850 // AT5G08030 // AT4G12250 // AT2G23390 // AT5G05…
GO:0009739	P	response to gibberellin stimulus	18	953	166	28397	3.4e-05	0.00097	// AT4G09600 // AT4G35390 // AT1G79460 // AT5G67300 // AT2G36890 // AT5G14920 // AT5G17300 // AT4G02780 // AT5G27320 // AT4G24660 // AT5G25900 // AT1G17010 // AT1G14920 // AT2G36830 // AT1G07430 // AT3G54510 // AT3G07310 // AT2G36270
GO:0009695	P	jasmonic acid biosynthetic process	16	953	136	28397	3.7e-05	0.0011	// AT4G31500 // AT1G44350 // AT5G62200 // AT2G22170 // AT1G23740 // AT5G20230 // AT5G42650 // AT3G06490 // AT2G18950 // AT4G24380 // AT3G15500 // AT4G38970 // AT1G32640 // AT3G22400 // AT4G39980 // AT4G08500
GO:0016036	P	cellular response to phosphate starvation	18	953	169	28397	4.2e-05	0.0012	// AT1G73010 // AT3G44510 // AT2G16430 // AT4G37870 // AT2G45130 // AT5G20410 // AT3G56040 // AT4G12250 // AT3G04530 // AT2G33770 // AT5G13080 // AT5G01220 // AT1G78380 // AT1G67600 // AT2G26660 // AT3G52820 // AT4G33030 // AT3G16785
GO:0009991	P	response to extracellular stimulus	31	953	406	28397	4.7e-05	0.0013	// AT1G73010 // AT1G64660 // AT3G44510 // AT4G37870 // AT3G56040 // AT4G12250 // AT2G33770 // AT2G26650 // AT3G16785 // AT2G16430 // AT3G54820 // AT3G04530 // AT5G01220 // AT4G00430 // AT3G52820 // AT1G78380 // AT1G49750 // AT5G20410 // AT5G60660 // AT2G26660 // AT5G13080 // AT5G03570 // AT1G67600 // AT1G01140 // AT3G47340 // AT4G33030 // AT2G45130 // AT5G24090 // AT2G29630 // AT1G21400 // AT4G10…
GO:0031668	P	cellular response to extracellular stimulus	30	953	388	28397	5e-05	0.0014	// AT1G73010 // AT1G64660 // AT3G44510 // AT4G37870 // AT3G56040 // AT4G12250 // AT2G33770 // AT2G26650 // AT3G16785 // AT2G16430 // AT3G54820 // AT3G04530 // AT5G01220 // AT4G00430 // AT3G52820 // AT1G78380 // AT1G49750 // AT5G20410 // AT5G60660 // AT2G26660 // AT5G13080 // AT5G03570 // AT1G67600 // AT1G01140 // AT3G47340 // AT4G33030 // AT2G45130 // AT5G24090 // AT1G21400 // AT4G10380
GO:0005996	P	monosaccharide metabolic process	50	953	804	28397	5e-05	0.0014	// AT4G31500 // AT1G11840 // AT1G71180 // AT5G64040 // AT3G10850 // AT1G14150 // AT2G23390 // AT1G78380 // AT3G51880 // AT1G08830 // AT1G23740 // AT4G37870 // AT3G29185 // AT4G23730 // AT4G03280 // AT5G53490 // AT1G32470 // AT1G66430 // AT5G01220 // AT5G62220 // AT1G11910 // AT1G56500 // AT4G20930 // AT2G20890 // AT4G01370 // AT3G63140 // AT5G17230 // AT5G48300 // AT1G13700 // AT1G53240 // AT4G38…
GO:0006732	P	coenzyme metabolic process	36	953	508	28397	5.1e-05	0.0014	// AT2G36950 // AT4G31500 // AT1G71180 // AT5G64040 // AT1G14150 // AT5G23230 // AT1G10310 // AT5G19440 // AT3G20160 // AT5G07440 // AT1G23740 // AT5G42650 // AT4G03280 // AT5G61820 // AT1G32470 // AT1G68750 // AT1G48320 // AT1G55670 // AT4G20930 // AT1G55850 // AT3G63140 // AT2G22570 // AT5G48300 // AT4G38970 // AT5G66190 // AT3G17930 // AT1G62780 // AT2G18950 // AT3G50820 // AT1G60550 // AT1G20…
GO:0071496	P	cellular response to external stimulus	30	953	389	28397	5.2e-05	0.0014	// AT1G73010 // AT1G64660 // AT3G44510 // AT4G37870 // AT3G56040 // AT4G12250 // AT2G33770 // AT2G26650 // AT3G16785 // AT2G16430 // AT3G54820 // AT3G04530 // AT5G01220 // AT4G00430 // AT3G52820 // AT1G78380 // AT1G49750 // AT5G20410 // AT5G60660 // AT2G26660 // AT5G13080 // AT5G03570 // AT1G67600 // AT1G01140 // AT3G47340 // AT4G33030 // AT2G45130 // AT5G24090 // AT1G21400 // AT4G10380
GO:0009644	P	response to high light intensity	21	953	224	28397	5.6e-05	0.0016	// AT2G39730 // AT2G29500 // AT3G50820 // AT3G63060 // AT3G54890 // AT5G18100 // AT3G22840 // AT5G48300 // AT1G79040 // AT1G20340 // AT5G07330 // AT1G06680 // AT5G01530 // AT2G19310 // AT4G17490 // AT1G17860 // AT4G10340 // AT1G60950 // AT1G01470 // AT2G21970 // AT2G46240
GO:0032879	P	regulation of localization	20	953	207	28397	5.7e-05	0.0016	// AT1G06680 // AT5G48300 // AT2G39730 // AT4G08920 // AT3G13320 // AT3G54890 // AT1G56220 // AT1G79040 // AT1G20340 // AT3G04570 // AT5G57685 // AT2G23390 // AT5G01530 // AT5G35790 // AT2G28840 // AT4G10340 // AT1G01140 // AT4G27500 // AT1G60950 // AT4G04850
GO:0042743	P	hydrogen peroxide metabolic process	27	953	335	28397	6.1e-05	0.0017	// AT2G38470 // AT1G33590 // AT4G27450 // AT1G06680 // AT5G24530 // AT1G78600 // AT4G33150 // AT5G42650 // AT2G39730 // AT4G03280 // AT4G36730 // AT1G15520 // AT1G73805 // AT4G01370 // AT4G23810 // AT3G57240 // AT5G47910 // AT3G56400 // AT1G02450 // AT5G66190 // AT3G50820 // AT5G24090 // AT1G20340 // AT5G60360 // AT1G64060 // AT1G54410 // AT4G39100
GO:0023034	P	intracellular signaling pathway	32	953	433	28397	6.3e-05	0.0017	// AT3G19290 // AT4G17500 // AT3G49350 // AT2G27310 // AT3G44460 // AT4G29780 // AT3G47110 // AT3G44260 // AT4G16110 // AT5G42050 // AT3G16785 // AT1G09970 // AT5G10695 // AT3G02130 // AT3G16770 // AT2G35940 // AT4G08500 // AT4G01370 // AT3G57530 // AT1G59950 // AT2G16720 // AT5G47910 // AT5G44210 // AT3G08720 // AT3G51890 // AT5G45800 // AT4G17490 // AT2G41820 // AT3G20770 // AT3G15500 // AT1G64…
GO:0031323	P	regulation of cellular metabolic process	137	953	2928	28397	6.9e-05	0.0019	// AT2G30570 // AT3G17040 // AT2G39730 // AT1G02450 // AT3G60530 // AT5G24530 // AT2G36270 // AT4G18020 // AT4G17380 // AT1G69600 // AT3G04530 // AT3G16770 // AT3G18280 // AT2G35940 // AT1G70210 // AT1G51550 // AT5G23280 // AT1G63680 // AT5G20410 // AT3G06490 // AT2G23430 // AT3G26790 // AT2G32700 // AT1G67600 // AT5G12840 // AT4G36900 // AT2G45130 // AT5G58800 // AT1G20340 // AT2G42280 // AT5G62…
GO:0009694	P	jasmonic acid metabolic process	17	953	160	28397	7e-05	0.0019	// AT4G31500 // AT1G44350 // AT5G62200 // AT2G22170 // AT1G23740 // AT5G20230 // AT5G42650 // AT3G06490 // AT2G18950 // AT4G24380 // AT3G15500 // AT5G57150 // AT4G38970 // AT1G32640 // AT3G22400 // AT4G39980 // AT4G08500
GO:0046942	P	carboxylic acid transport	24	953	283	28397	7.5e-05	0.002	// AT4G20860 // AT3G13320 // AT3G18830 // AT2G01170 // AT3G03990 // AT1G47670 // AT5G23810 // AT3G21690 // AT1G10010 // AT5G57685 // AT1G30700 // AT1G76930 // AT5G54300 // AT3G10600 // AT3G54140 // AT5G26340 // AT3G54420 // AT1G10585 // AT2G20320 // AT1G25390 // AT2G38870 // AT4G24380 // AT4G35110 // AT4G27500
GO:0006643	P	membrane lipid metabolic process	18	953	179	28397	8.3e-05	0.0022	// AT1G73010 // AT3G44510 // AT2G45130 // AT5G20410 // AT3G56040 // AT4G12250 // AT3G04530 // AT2G26660 // AT5G13080 // AT1G31830 // AT5G49900 // AT5G01220 // AT1G78380 // AT1G67600 // AT1G16570 // AT3G52820 // AT4G33030 // AT3G16785
GO:0042440	P	pigment metabolic process	28	953	361	28397	8.3e-05	0.0022	// AT3G56940 // AT3G01470 // AT4G16110 // AT1G78600 // AT1G23740 // AT3G26570 // AT3G50685 // AT5G53490 // AT5G13930 // AT5G01220 // AT1G56500 // AT5G54190 // AT5G54080 // AT3G54140 // AT3G63140 // AT1G74470 // AT2G19810 // AT5G17230 // AT1G65060 // AT4G38970 // AT4G20070 // AT4G08920 // AT3G22840 // AT4G11960 // AT1G76570 // AT1G68830 // AT3G29590 // AT1G57770
GO:0019362	P	pyridine nucleotide metabolic process	20	953	214	28397	8.7e-05	0.0023	// AT3G17930 // AT1G62780 // AT3G63140 // AT3G50820 // AT2G22570 // AT1G71180 // AT5G64040 // AT5G48300 // AT1G20340 // AT4G03280 // AT1G14150 // AT5G23230 // AT2G29630 // AT1G32470 // AT5G35790 // AT4G38970 // AT1G13700 // AT1G55670 // AT4G20930 // AT5G66190
GO:0016114	P	terpenoid biosynthetic process	23	953	268	28397	8.9e-05	0.0023	// AT3G24220 // AT3G54510 // AT5G53490 // AT2G36270 // AT1G79460 // AT1G23740 // AT3G26570 // AT3G50685 // AT4G24660 // AT1G17010 // AT5G01220 // AT2G21490 // AT1G56500 // AT4G10020 // AT2G23240 // AT1G57770 // AT5G17230 // AT1G54860 // AT4G02780 // AT1G52340 // AT2G40170 // AT3G26790 // AT5G25900
GO:0016138	P	glycoside biosynthetic process	20	953	215	28397	9.2e-05	0.0024	// AT4G31500 // AT2G24280 // AT1G66430 // AT1G32640 // AT3G50685 // AT2G18700 // AT5G46790 // AT5G48300 // AT3G50820 // AT5G05260 // AT4G27520 // AT5G42650 // AT3G56400 // AT5G01220 // AT5G66190 // AT1G08980 // AT5G58330 // AT1G17100 // AT4G36810 // AT4G17770
GO:0006972	P	hyperosmotic response	22	953	251	28397	9.4e-05	0.0025	// AT4G17500 // AT4G30960 // AT5G50720 // AT2G27310 // AT3G12490 // AT4G27410 // AT5G60360 // AT1G64060 // AT1G15520 // AT4G01370 // AT3G57530 // AT2G36830 // AT3G06490 // AT1G14920 // AT1G53240 // AT5G27320 // AT3G15500 // AT3G11410 // AT1G11910 // AT2G46680 // AT4G39100 // AT3G22160
GO:0022900	P	electron transport chain	15	953	133	28397	0.0001	0.0026	// AT3G50820 // ATCG00020 // AT5G64040 // AT4G11960 // AT4G03280 // AT1G14150 // AT1G06680 // AT1G52230 // AT5G66190 // AT1G54500 // AT3G15840 // AT1G55670 // AT1G56500 // AT1G60950 // AT2G20890
GO:0015849	P	organic acid transport	24	953	289	28397	0.0001	0.0026	// AT4G20860 // AT3G13320 // AT3G18830 // AT2G01170 // AT3G03990 // AT1G47670 // AT5G23810 // AT3G21690 // AT1G10010 // AT5G57685 // AT1G30700 // AT1G76930 // AT5G54300 // AT3G10600 // AT3G54140 // AT5G26340 // AT3G54420 // AT1G10585 // AT2G20320 // AT1G25390 // AT2G38870 // AT4G24380 // AT4G35110 // AT4G27500
GO:0006721	P	terpenoid metabolic process	24	953	290	28397	0.00011	0.0027	// AT3G24220 // AT3G54510 // AT5G53490 // AT2G36270 // AT1G79460 // AT1G23740 // AT3G26570 // AT3G50685 // AT4G24660 // AT1G17010 // AT5G01220 // AT2G21490 // AT1G56500 // AT4G10020 // AT2G23240 // AT3G26790 // AT5G17230 // AT1G54860 // AT4G02780 // AT4G32810 // AT1G52340 // AT2G40170 // AT1G57770 // AT5G25900
GO:0000097	P	sulfur amino acid biosynthetic process	25	953	309	28397	0.00011	0.0027	// AT1G11840 // AT5G28020 // AT5G64040 // AT1G06680 // AT2G42320 // AT1G52230 // AT2G24270 // AT1G79040 // AT3G04940 // AT1G32470 // AT1G66430 // AT1G30380 // AT1G55670 // AT2G35940 // AT1G31330 // AT3G55530 // AT1G15820 // AT4G38970 // AT2G30520 // AT3G56940 // AT1G20340 // AT4G34050 // AT1G74470 // AT4G10340 // AT4G02610
GO:0042592	P	homeostatic process	34	953	488	28397	0.00011	0.0028	// AT4G05180 // AT4G26570 // AT3G13320 // AT3G57330 // AT5G61440 // AT2G33770 // AT4G12800 // AT5G05690 // AT3G26740 // AT4G08920 // AT2G26710 // AT4G17380 // AT1G70890 // AT5G63030 // AT5G53490 // AT5G22830 // AT1G30380 // AT1G55670 // AT5G55470 // AT5G63530 // AT5G47910 // AT5G03570 // AT1G01140 // AT3G50820 // AT2G20260 // AT1G08570 // AT3G02040 // AT1G20340 // AT1G60420 // AT1G64060 // AT5G01…
GO:0010035	P	response to inorganic substance	61	953	1086	28397	0.00012	0.0031	// AT3G50740 // AT4G08500 // AT4G20860 // AT4G37870 // AT5G07440 // AT5G20400 // AT3G01470 // AT3G54420 // AT2G16770 // AT2G19310 // AT5G18170 // AT1G68840 // AT2G26650 // AT4G26570 // AT1G08830 // AT2G29500 // AT1G11840 // AT5G67300 // AT4G34050 // AT1G60420 // AT2G37330 // AT1G19570 // AT2G35940 // AT3G48000 // AT3G01860 // AT4G01370 // AT4G23810 // AT5G64260 // AT3G63060 // AT1G78380 // AT5G14…
GO:0006886	P	intracellular protein transport	59	953	1044	28397	0.00013	0.0034	// AT4G08500 // AT3G49350 // AT3G13320 // AT3G57330 // AT3G10850 // AT5G54080 // AT4G19840 // AT1G06680 // AT5G53370 // AT5G35735 // AT1G02450 // AT1G73805 // AT5G24530 // AT2G38470 // AT1G78600 // AT1G77480 // AT3G51890 // AT5G42650 // AT4G39100 // AT1G32640 // AT2G39730 // AT4G03280 // AT5G42050 // AT1G16730 // AT2G28900 // AT3G18280 // AT4G01070 // AT5G22000 // AT2G35940 // AT3G16785 // AT1G15…
GO:0033036	P	macromolecule localization	80	953	1541	28397	0.00013	0.0034	// AT4G31500 // AT4G08500 // AT3G49350 // AT1G32640 // AT3G57330 // AT1G62500 // AT3G50930 // AT3G10850 // AT5G54080 // AT4G19840 // AT1G06680 // AT1G11910 // AT5G35735 // AT4G03280 // AT5G03530 // AT3G57240 // AT1G73805 // AT2G36270 // AT2G38540 // AT1G78600 // AT4G39100 // AT3G51890 // AT3G27660 // AT3G26570 // AT3G15500 // AT3G51290 // AT1G56220 // AT3G18280 // AT4G26740 // AT5G42050 // AT1G16…
GO:0016143	P	S-glycoside metabolic process	19	953	205	28397	0.00014	0.0036	// AT4G31500 // AT2G24280 // AT1G32640 // AT4G27520 // AT5G42650 // AT3G50685 // AT5G46790 // AT5G48300 // AT5G05260 // AT2G29630 // AT3G56400 // AT4G38970 // AT5G01220 // AT5G66190 // AT1G08980 // AT5G58330 // AT1G17100 // AT4G36810 // AT3G50820
GO:0019757	P	glycosinolate metabolic process	19	953	205	28397	0.00014	0.0036	// AT4G31500 // AT2G24280 // AT1G32640 // AT4G27520 // AT5G42650 // AT3G50685 // AT5G46790 // AT5G48300 // AT5G05260 // AT2G29630 // AT3G56400 // AT4G38970 // AT5G01220 // AT5G66190 // AT1G08980 // AT5G58330 // AT1G17100 // AT4G36810 // AT3G50820
GO:0019760	P	glucosinolate metabolic process	19	953	205	28397	0.00014	0.0036	// AT4G31500 // AT2G24280 // AT1G32640 // AT4G27520 // AT5G42650 // AT3G50685 // AT5G46790 // AT5G48300 // AT5G05260 // AT2G29630 // AT3G56400 // AT4G38970 // AT5G01220 // AT5G66190 // AT1G08980 // AT5G58330 // AT1G17100 // AT4G36810 // AT3G50820
GO:0070727	P	cellular macromolecule localization	61	953	1093	28397	0.00014	0.0036	// AT4G31500 // AT4G08500 // AT3G49350 // AT3G13320 // AT3G57330 // AT3G10850 // AT5G54080 // AT4G19840 // AT1G06680 // AT5G53370 // AT5G35735 // AT1G02450 // AT1G73805 // AT5G24530 // AT2G38470 // AT1G78600 // AT1G77480 // AT3G51890 // AT3G26570 // AT5G42650 // AT4G39100 // AT1G32640 // AT2G39730 // AT4G03280 // AT5G42050 // AT1G16730 // AT2G28900 // AT3G18280 // AT4G01070 // AT5G22000 // AT2G35…
GO:0016051	P	carbohydrate biosynthetic process	60	953	1070	28397	0.00014	0.0036	// AT4G31500 // AT2G24280 // AT2G20190 // AT4G27520 // AT1G11840 // AT1G32640 // AT5G05260 // AT2G23390 // AT5G42650 // AT5G18670 // AT5G05690 // AT4G17770 // AT1G08830 // AT1G23740 // AT4G37870 // AT2G37240 // AT5G01300 // AT4G09020 // AT1G60710 // AT1G14920 // AT4G36810 // AT5G01220 // AT5G62220 // AT4G27120 // AT1G56500 // AT5G58330 // AT1G55850 // AT1G66430 // AT1G78380 // AT1G13250 // AT1G07…
GO:0016144	P	S-glycoside biosynthetic process	17	953	172	28397	0.00016	0.0038	// AT4G31500 // AT2G24280 // AT1G32640 // AT4G27520 // AT5G42650 // AT3G50685 // AT5G46790 // AT5G48300 // AT5G05260 // AT3G56400 // AT5G01220 // AT5G66190 // AT1G08980 // AT5G58330 // AT1G17100 // AT4G36810 // AT3G50820
GO:0019758	P	glycosinolate biosynthetic process	17	953	172	28397	0.00016	0.0038	// AT4G31500 // AT2G24280 // AT1G32640 // AT4G27520 // AT5G42650 // AT3G50685 // AT5G46790 // AT5G48300 // AT5G05260 // AT3G56400 // AT5G01220 // AT5G66190 // AT1G08980 // AT5G58330 // AT1G17100 // AT4G36810 // AT3G50820
GO:0019761	P	glucosinolate biosynthetic process	17	953	172	28397	0.00016	0.0038	// AT4G31500 // AT2G24280 // AT1G32640 // AT4G27520 // AT5G42650 // AT3G50685 // AT5G46790 // AT5G48300 // AT5G05260 // AT3G56400 // AT5G01220 // AT5G66190 // AT1G08980 // AT5G58330 // AT1G17100 // AT4G36810 // AT3G50820
GO:0009820	P	alkaloid metabolic process	20	953	225	28397	0.00016	0.004	// AT1G55670 // AT3G17930 // AT1G62780 // AT3G63140 // AT3G50820 // AT1G71180 // AT5G64040 // AT5G48300 // AT1G20340 // AT4G03280 // AT1G14150 // AT5G23230 // AT2G29630 // AT1G32470 // AT3G51440 // AT4G38970 // AT1G13700 // AT5G35790 // AT4G20930 // AT5G66190
GO:0006090	P	pyruvate metabolic process	29	953	398	28397	0.00017	0.0042	// AT4G31500 // AT1G11840 // AT3G10850 // AT2G23390 // AT1G08830 // AT1G23740 // AT4G37870 // AT3G29185 // AT5G53490 // AT5G01220 // AT1G56500 // AT2G20890 // AT1G78380 // AT5G17230 // AT5G48300 // AT3G62130 // AT1G53240 // AT4G38970 // AT4G10750 // AT1G62780 // AT2G18950 // AT4G18030 // AT5G42650 // AT3G56940 // AT4G24750 // AT2G29630 // AT1G60710 // AT5G35790 // AT2G19900
GO:0034637	P	cellular carbohydrate biosynthetic process	54	953	941	28397	0.00018	0.0043	// AT4G31500 // AT2G24280 // AT4G27520 // AT1G11840 // AT1G32640 // AT5G05260 // AT2G23390 // AT5G42650 // AT4G17770 // AT1G08830 // AT1G23740 // AT4G37870 // AT3G29185 // AT5G01300 // AT4G09020 // AT1G60710 // AT4G36810 // AT5G01220 // AT5G62220 // AT4G27120 // AT1G56500 // AT5G58330 // AT1G55850 // AT1G66430 // AT1G78380 // AT2G16980 // AT1G07010 // AT5G60660 // AT5G48300 // AT1G16570 // AT1G53…
GO:0009873	P	ethylene mediated signaling pathway	14	953	125	28397	0.00018	0.0043	// AT2G27310 // AT4G17500 // AT4G17490 // AT3G12500 // AT3G20770 // AT1G59950 // AT4G29780 // AT2G16720 // AT3G16770 // AT1G64060 // AT5G44210 // AT2G35940 // AT4G16110 // AT3G44260
GO:0044262	P	cellular carbohydrate metabolic process	89	953	1778	28397	0.00019	0.0045	// AT4G31500 // AT1G14150 // AT1G08830 // AT1G23740 // AT2G37240 // AT5G62220 // AT5G17230 // AT5G60660 // AT5G48300 // AT2G32700 // AT2G24280 // AT1G20340 // AT3G02040 // AT2G29630 // AT5G60360 // AT5G20710 // AT2G16980 // AT4G27520 // AT4G37870 // AT5G64040 // AT3G10850 // AT5G08030 // AT5G58330 // AT2G23390 // AT3G51880 // AT3G29185 // AT5G01300 // AT4G23730 // AT3G29320 // AT4G03280 // AT4G27…
GO:0048316	P	seed development	43	953	696	28397	0.00019	0.0045	// AT3G63210 // AT5G49360 // AT3G54420 // AT4G26740 // AT3G21720 // AT4G16110 // AT2G36270 // AT2G36640 // AT5G13690 // AT1G01470 // AT3G29185 // AT5G01300 // AT3G02130 // AT5G67360 // AT4G24660 // AT5G45800 // AT1G14920 // AT3G49600 // AT3G22490 // AT5G61410 // AT2G25890 // AT5G48300 // AT5G27320 // AT5G06760 // AT2G18340 // AT1G52690 // AT5G40420 // AT5G53550 // AT5G12840 // AT2G40170 // AT4G25…
GO:0034613	P	cellular protein localization	59	953	1059	28397	0.00019	0.0046	// AT4G08500 // AT3G49350 // AT3G13320 // AT3G57330 // AT3G10850 // AT5G54080 // AT4G19840 // AT1G06680 // AT5G53370 // AT5G35735 // AT1G02450 // AT1G73805 // AT5G24530 // AT2G38470 // AT1G78600 // AT1G77480 // AT3G51890 // AT5G42650 // AT4G39100 // AT1G32640 // AT2G39730 // AT4G03280 // AT5G42050 // AT1G16730 // AT2G28900 // AT3G18280 // AT4G01070 // AT5G22000 // AT2G35940 // AT3G16785 // AT1G15…
GO:0019288	P	isopentenyl diphosphate biosynthetic process, mevalonate-independent pathway	20	953	229	28397	0.0002	0.0048	// AT4G31500 // AT1G62780 // AT1G23740 // AT4G18030 // AT3G29185 // AT3G56940 // AT5G17230 // AT5G48300 // AT3G10850 // AT4G24750 // AT2G23390 // AT5G42650 // AT5G53490 // AT5G35790 // AT4G38970 // AT5G01220 // AT2G18950 // AT1G56500 // AT2G20890 // AT2G29630
GO:0019222	P	regulation of metabolic process	144	953	3186	28397	0.0002	0.0048	// AT2G30570 // AT3G17040 // AT2G39730 // AT1G02450 // AT3G60530 // AT5G24530 // AT2G36270 // AT1G08830 // AT1G23740 // AT4G18020 // AT1G13900 // AT4G17380 // AT1G69600 // AT3G04530 // AT3G16770 // AT3G18280 // AT2G35940 // AT1G70210 // AT1G51550 // AT5G23280 // AT1G63680 // AT5G20410 // AT3G06490 // AT2G23430 // AT3G26790 // AT2G32700 // AT1G67600 // AT5G12840 // AT4G36900 // AT2G45130 // AT5G58…
GO:0046496	P	nicotinamide nucleotide metabolic process	19	953	212	28397	0.00021	0.005	// AT3G17930 // AT1G62780 // AT3G63140 // AT3G50820 // AT1G71180 // AT5G64040 // AT5G48300 // AT1G20340 // AT4G03280 // AT1G14150 // AT5G23230 // AT2G29630 // AT1G32470 // AT5G35790 // AT4G38970 // AT1G13700 // AT1G55670 // AT4G20930 // AT5G66190
GO:0006769	P	nicotinamide metabolic process	19	953	212	28397	0.00021	0.005	// AT3G17930 // AT1G62780 // AT3G63140 // AT3G50820 // AT1G71180 // AT5G64040 // AT5G48300 // AT1G20340 // AT4G03280 // AT1G14150 // AT5G23230 // AT2G29630 // AT1G32470 // AT5G35790 // AT4G38970 // AT1G13700 // AT1G55670 // AT4G20930 // AT5G66190
GO:0016137	P	glycoside metabolic process	22	953	268	28397	0.00022	0.0052	// AT4G31500 // AT4G27520 // AT1G32640 // AT5G05260 // AT4G36810 // AT4G17770 // AT5G42650 // AT3G50685 // AT1G66430 // AT5G01220 // AT5G48300 // AT3G56400 // AT4G38970 // AT5G58330 // AT5G66190 // AT3G50820 // AT2G18700 // AT5G46790 // AT2G24280 // AT2G29630 // AT1G08980 // AT1G17100
GO:0019682	P	glyceraldehyde-3-phosphate metabolic process	20	953	232	28397	0.00024	0.0055	// AT4G31500 // AT1G62780 // AT1G23740 // AT4G18030 // AT3G29185 // AT3G56940 // AT5G17230 // AT5G48300 // AT3G10850 // AT4G24750 // AT2G23390 // AT5G42650 // AT5G53490 // AT5G35790 // AT4G38970 // AT5G01220 // AT2G18950 // AT1G56500 // AT2G20890 // AT2G29630
GO:0042538	P	hyperosmotic salinity response	16	953	162	28397	0.00024	0.0056	// AT4G01370 // AT3G57530 // AT4G17500 // AT4G27410 // AT3G06490 // AT2G27310 // AT4G30960 // AT5G27320 // AT1G15520 // AT3G15500 // AT3G11410 // AT1G64060 // AT1G14920 // AT2G46680 // AT5G50720 // AT3G22160
GO:0009240	P	isopentenyl diphosphate biosynthetic process	20	953	233	28397	0.00025	0.0057	// AT4G31500 // AT1G62780 // AT1G23740 // AT4G18030 // AT3G29185 // AT3G56940 // AT5G17230 // AT5G48300 // AT3G10850 // AT4G24750 // AT2G23390 // AT5G42650 // AT5G53490 // AT5G35790 // AT4G38970 // AT5G01220 // AT2G18950 // AT1G56500 // AT2G20890 // AT2G29630
GO:0046490	P	isopentenyl diphosphate metabolic process	20	953	233	28397	0.00025	0.0057	// AT4G31500 // AT1G62780 // AT1G23740 // AT4G18030 // AT3G29185 // AT3G56940 // AT5G17230 // AT5G48300 // AT3G10850 // AT4G24750 // AT2G23390 // AT5G42650 // AT5G53490 // AT5G35790 // AT4G38970 // AT5G01220 // AT2G18950 // AT1G56500 // AT2G20890 // AT2G29630
GO:0006636	P	unsaturated fatty acid biosynthetic process	10	953	70	28397	0.00026	0.006	// AT4G31500 // AT1G23740 // AT5G42650 // AT5G17230 // AT4G27030 // AT3G56940 // AT5G53490 // AT4G38970 // AT5G01220 // AT2G18950
GO:0033559	P	unsaturated fatty acid metabolic process	10	953	71	28397	0.00029	0.0066	// AT4G31500 // AT1G23740 // AT5G42650 // AT5G17230 // AT4G27030 // AT3G56940 // AT5G53490 // AT4G38970 // AT5G01220 // AT2G18950
GO:0000160	P	two-component signal transduction system (phosphorelay)	16	953	165	28397	0.00029	0.0067	// AT2G27310 // AT4G17500 // AT4G17490 // AT4G18020 // AT3G12500 // AT3G20770 // AT1G59950 // AT4G29780 // AT2G16720 // AT3G16770 // AT1G64060 // AT5G44210 // AT5G62920 // AT2G35940 // AT4G16110 // AT3G44260
GO:0006740	P	NADPH regeneration	18	953	201	28397	0.00031	0.007	// AT3G17930 // AT1G62780 // AT3G63140 // AT3G50820 // AT1G71180 // AT5G64040 // AT5G48300 // AT1G20340 // AT4G03280 // AT1G14150 // AT2G29630 // AT1G32470 // AT5G35790 // AT4G38970 // AT1G13700 // AT1G55670 // AT4G20930 // AT5G66190
GO:0023033	P	signaling pathway	34	953	519	28397	0.00032	0.0073	// AT3G19290 // AT4G17500 // AT3G49350 // AT2G27310 // AT5G17300 // AT3G44460 // AT4G29780 // AT3G47110 // AT3G44260 // AT4G16110 // AT5G42050 // AT3G16785 // AT1G09970 // AT5G10695 // AT3G02130 // AT3G16770 // AT2G35940 // AT4G08500 // AT2G20890 // AT4G01370 // AT3G57530 // AT1G59950 // AT2G16720 // AT5G47910 // AT5G44210 // AT3G08720 // AT3G51890 // AT5G45800 // AT4G17490 // AT2G41820 // AT3G20…
GO:0006873	P	cellular ion homeostasis	17	953	185	28397	0.00034	0.0077	// AT1G70890 // AT4G05180 // AT2G20260 // AT4G08920 // AT3G13320 // AT1G03130 // AT5G63530 // AT3G02040 // AT5G01600 // AT5G53490 // AT5G22830 // AT4G12800 // AT3G50820 // AT1G30380 // AT1G55670 // AT4G35290 // AT3G26740
GO:0043603	P	cellular amide metabolic process	19	953	222	28397	0.00036	0.0081	// AT3G17930 // AT1G62780 // AT3G63140 // AT3G50820 // AT1G71180 // AT5G64040 // AT5G48300 // AT1G20340 // AT4G03280 // AT1G14150 // AT5G23230 // AT2G29630 // AT1G32470 // AT5G35790 // AT4G38970 // AT1G13700 // AT1G55670 // AT4G20930 // AT5G66190
GO:0055082	P	cellular chemical homeostasis	17	953	186	28397	0.00036	0.0081	// AT1G70890 // AT4G05180 // AT2G20260 // AT4G08920 // AT3G13320 // AT1G03130 // AT5G63530 // AT3G02040 // AT5G01600 // AT5G53490 // AT5G22830 // AT4G12800 // AT3G50820 // AT1G30380 // AT1G55670 // AT4G35290 // AT3G26740
GO:0006739	P	NADP metabolic process	18	953	204	28397	0.00037	0.0081	// AT3G17930 // AT1G62780 // AT3G63140 // AT3G50820 // AT1G71180 // AT5G64040 // AT5G48300 // AT1G20340 // AT4G03280 // AT1G14150 // AT2G29630 // AT1G32470 // AT5G35790 // AT4G38970 // AT1G13700 // AT1G55670 // AT4G20930 // AT5G66190
GO:0035304	P	regulation of protein amino acid dephosphorylation	14	953	135	28397	0.00037	0.0082	// AT4G01370 // AT1G78600 // AT3G50820 // AT1G33590 // AT1G03130 // AT3G17040 // AT1G15820 // AT3G56400 // AT1G74470 // AT1G52230 // AT1G02450 // AT5G64040 // AT2G20890 // AT1G73805
GO:0009657	P	plastid organization	28	953	398	28397	0.00037	0.0082	// AT2G30570 // AT3G17040 // AT5G58330 // AT1G06680 // AT4G12800 // AT1G52230 // AT1G78600 // AT2G24270 // AT3G29185 // AT5G51100 // AT4G03280 // AT5G53490 // AT1G32470 // AT1G56500 // AT2G20890 // AT3G63140 // AT1G63680 // AT5G48300 // AT4G38970 // AT5G66190 // AT3G17930 // AT1G62780 // AT3G50820 // AT3G56940 // AT1G20340 // AT4G24750 // AT4G38470 // AT3G02380
GO:0045184	P	establishment of protein localization	62	953	1160	28397	0.00038	0.0082	// AT4G08500 // AT3G49350 // AT3G13320 // AT3G57330 // AT3G10850 // AT5G54080 // AT4G19840 // AT1G06680 // AT5G53370 // AT5G35735 // AT5G03530 // AT1G73805 // AT5G24530 // AT3G52800 // AT1G78600 // AT1G20080 // AT3G51890 // AT5G42650 // AT4G39100 // AT1G32640 // AT3G18280 // AT4G03280 // AT5G42050 // AT1G16730 // AT2G28900 // AT5G66190 // AT4G01070 // AT5G22000 // AT2G35940 // AT3G16785 // AT1G15…
GO:0015031	P	protein transport	62	953	1160	28397	0.00038	0.0082	// AT4G08500 // AT3G49350 // AT3G13320 // AT3G57330 // AT3G10850 // AT5G54080 // AT4G19840 // AT1G06680 // AT5G53370 // AT5G35735 // AT5G03530 // AT1G73805 // AT5G24530 // AT3G52800 // AT1G78600 // AT1G20080 // AT3G51890 // AT5G42650 // AT4G39100 // AT1G32640 // AT3G18280 // AT4G03280 // AT5G42050 // AT1G16730 // AT2G28900 // AT5G66190 // AT4G01070 // AT5G22000 // AT2G35940 // AT3G16785 // AT1G15…
GO:0010154	P	fruit development	43	953	721	28397	0.00038	0.0083	// AT3G63210 // AT5G49360 // AT3G54420 // AT4G26740 // AT3G21720 // AT4G16110 // AT2G36270 // AT2G36640 // AT5G13690 // AT1G01470 // AT3G29185 // AT5G01300 // AT3G02130 // AT5G67360 // AT4G24660 // AT5G45800 // AT1G14920 // AT3G49600 // AT3G22490 // AT5G61410 // AT2G25890 // AT5G48300 // AT5G27320 // AT5G06760 // AT2G18340 // AT1G52690 // AT5G40420 // AT5G53550 // AT5G12840 // AT2G40170 // AT4G25…
GO:0008652	P	cellular amino acid biosynthetic process	33	953	503	28397	0.00038	0.0083	// AT4G31500 // AT1G11840 // AT5G28020 // AT5G64040 // AT1G06680 // AT2G42320 // AT1G52230 // AT1G32470 // AT4G39980 // AT2G24270 // AT1G23740 // AT5G42650 // AT1G79040 // AT3G04940 // AT1G73060 // AT1G66430 // AT1G30380 // AT1G55670 // AT2G35940 // AT1G31330 // AT3G55530 // AT1G15820 // AT1G52340 // AT4G38970 // AT2G30520 // AT3G47340 // AT2G18950 // AT3G56940 // AT1G20340 // AT4G34050 // AT1G74…
GO:0006766	P	vitamin metabolic process	15	953	153	28397	0.0004	0.0087	// AT2G36950 // AT4G31500 // AT1G23740 // AT4G38970 // AT2G22570 // AT1G60550 // AT1G48320 // AT5G42650 // AT5G61820 // AT2G29630 // AT5G19440 // AT5G07440 // AT2G18950 // AT2G43400 // AT1G55850
GO:0035303	P	regulation of dephosphorylation	14	953	137	28397	0.00042	0.0092	// AT4G01370 // AT1G78600 // AT3G50820 // AT1G33590 // AT1G03130 // AT3G17040 // AT1G15820 // AT3G56400 // AT1G74470 // AT1G52230 // AT1G02450 // AT5G64040 // AT2G20890 // AT1G73805
GO:0030003	P	cellular cation homeostasis	16	953	172	28397	0.00045	0.0096	// AT3G26740 // AT4G05180 // AT2G20260 // AT4G08920 // AT3G13320 // AT1G03130 // AT5G63530 // AT1G70890 // AT5G53490 // AT5G22830 // AT4G12800 // AT3G50820 // AT1G30380 // AT1G55670 // AT4G35290 // AT5G01600
GO:0015698	P	inorganic anion transport	21	953	266	28397	0.0005	0.011	// AT3G50740 // AT1G68840 // AT2G26660 // AT4G20860 // AT3G26570 // AT2G45130 // AT2G38940 // AT5G20400 // AT2G01890 // AT3G01470 // AT3G54420 // AT4G18910 // AT1G76430 // AT2G33770 // AT4G02700 // AT5G03570 // AT4G10380 // AT1G17860 // AT3G04720 // AT3G12500 // AT2G26650
GO:0006007	P	glucose catabolic process	31	953	474	28397	0.0006	0.013	// AT1G11840 // AT1G71180 // AT5G64040 // AT1G14150 // AT4G10750 // AT1G78380 // AT3G51880 // AT1G08830 // AT4G03280 // AT1G32470 // AT5G47810 // AT5G62220 // AT1G11910 // AT4G20930 // AT4G01370 // AT2G36830 // AT3G63140 // AT5G48300 // AT1G53240 // AT4G38970 // AT5G66190 // AT3G17930 // AT1G62780 // AT3G50820 // AT1G20340 // AT2G29630 // AT1G60710 // AT5G60360 // AT5G35790 // AT1G13700 // AT4G39…
GO:0032501	P	multicellular organismal process	172	953	4020	28397	0.00061	0.013	// AT4G31500 // AT2G01850 // AT3G17040 // AT2G39730 // AT4G26740 // AT3G10870 // AT2G36270 // AT1G47670 // AT2G27880 // AT3G26570 // AT4G17380 // AT4G15910 // AT4G03230 // AT1G60190 // AT2G35940 // AT3G21570 // AT1G70210 // AT4G23810 // AT3G63200 // AT1G25450 // AT1G24620 // AT5G48300 // AT2G19130 // AT2G23430 // AT2G40170 // AT5G67520 // AT2G32700 // AT5G12840 // AT1G80180 // AT3G14010 // AT1G18…
GO:0019320	P	hexose catabolic process	31	953	476	28397	0.00064	0.013	// AT1G11840 // AT1G71180 // AT5G64040 // AT1G14150 // AT4G10750 // AT1G78380 // AT3G51880 // AT1G08830 // AT4G03280 // AT1G32470 // AT5G47810 // AT5G62220 // AT1G11910 // AT4G20930 // AT4G01370 // AT2G36830 // AT3G63140 // AT5G48300 // AT1G53240 // AT4G38970 // AT5G66190 // AT3G17930 // AT1G62780 // AT3G50820 // AT1G20340 // AT2G29630 // AT1G60710 // AT5G60360 // AT5G35790 // AT1G13700 // AT4G39…
GO:0032268	P	regulation of cellular protein metabolic process	18	953	215	28397	0.00065	0.014	// AT4G01370 // AT1G78600 // AT3G63140 // AT2G34970 // AT3G50820 // AT1G33590 // AT1G03130 // AT3G17040 // AT1G15820 // AT1G20340 // AT3G56400 // AT1G74470 // AT3G08720 // AT1G52230 // AT1G02450 // AT5G64040 // AT2G20890 // AT1G73805
GO:0071369	P	cellular response to ethylene stimulus	14	953	144	28397	0.00067	0.014	// AT2G27310 // AT4G17500 // AT4G17490 // AT3G12500 // AT3G20770 // AT1G59950 // AT4G29780 // AT2G16720 // AT3G16770 // AT1G64060 // AT5G44210 // AT2G35940 // AT4G16110 // AT3G44260
GO:0046483	P	heterocycle metabolic process	55	953	1023	28397	0.0007	0.015	// AT2G36950 // AT4G31500 // AT5G19440 // AT1G32640 // AT3G57330 // AT3G56940 // AT3G01470 // AT5G05260 // AT1G10310 // AT3G10870 // AT5G07440 // AT3G03990 // AT2G37040 // AT2G38470 // AT1G78600 // AT1G23740 // AT5G42650 // AT4G17380 // AT5G61820 // AT5G53490 // AT1G66430 // AT4G01070 // AT2G47770 // AT5G54190 // AT1G55850 // AT3G50740 // AT3G54140 // AT3G63140 // AT3G51290 // AT2G19810 // AT5G17…
GO:0046365	P	monosaccharide catabolic process	31	953	480	28397	0.00072	0.015	// AT1G11840 // AT1G71180 // AT5G64040 // AT1G14150 // AT4G10750 // AT1G78380 // AT3G51880 // AT1G08830 // AT4G03280 // AT1G32470 // AT5G47810 // AT5G62220 // AT1G11910 // AT4G20930 // AT4G01370 // AT2G36830 // AT3G63140 // AT5G48300 // AT1G53240 // AT4G38970 // AT5G66190 // AT3G17930 // AT1G62780 // AT3G50820 // AT1G20340 // AT2G29630 // AT1G60710 // AT5G60360 // AT5G35790 // AT1G13700 // AT4G39…
GO:0008104	P	protein localization	63	953	1216	28397	0.00072	0.015	// AT4G08500 // AT1G56220 // AT3G49350 // AT1G32640 // AT3G57330 // AT3G10850 // AT5G54080 // AT4G19840 // AT1G06680 // AT5G53370 // AT5G35735 // AT5G03530 // AT1G73805 // AT5G24530 // AT3G52800 // AT1G78600 // AT1G20080 // AT3G51890 // AT5G42650 // AT4G39100 // AT3G13320 // AT3G18280 // AT4G03280 // AT5G42050 // AT1G16730 // AT2G28900 // AT5G66190 // AT4G01070 // AT5G22000 // AT2G35940 // AT3G16…
GO:0080090	P	regulation of primary metabolic process	124	953	2761	28397	0.00074	0.015	// AT3G60530 // AT3G17040 // AT1G02450 // AT3G44510 // AT2G36270 // AT1G23740 // AT4G18020 // AT1G13900 // AT4G17380 // AT1G69600 // AT3G04530 // AT3G16770 // AT3G18280 // AT2G35940 // AT1G51550 // AT5G23280 // AT1G63680 // AT5G20410 // AT3G06490 // AT2G23430 // AT3G26790 // AT2G32700 // AT1G67600 // AT5G12840 // AT4G36900 // AT2G45130 // AT5G58800 // AT1G20340 // AT2G42280 // AT5G62470 // AT2G36…
GO:0006098	P	pentose-phosphate shunt	17	953	200	28397	0.00078	0.016	// AT3G17930 // AT1G62780 // AT3G63140 // AT3G50820 // AT1G71180 // AT5G64040 // AT5G48300 // AT1G20340 // AT4G03280 // AT1G14150 // AT2G29630 // AT5G35790 // AT4G38970 // AT1G13700 // AT1G32470 // AT4G20930 // AT5G66190
GO:0015992	P	proton transport	14	953	147	28397	0.00081	0.017	// AT1G06680 // AT4G10340 // AT4G08920 // AT3G54890 // AT5G48300 // AT1G79040 // AT1G20340 // AT2G39730 // AT2G23390 // AT5G01530 // AT5G35790 // AT4G27500 // AT1G60950 // AT4G04850
GO:0006818	P	hydrogen transport	14	953	147	28397	0.00081	0.017	// AT1G06680 // AT4G10340 // AT4G08920 // AT3G54890 // AT5G48300 // AT1G79040 // AT1G20340 // AT2G39730 // AT2G23390 // AT5G01530 // AT5G35790 // AT4G27500 // AT1G60950 // AT4G04850
GO:0009309	P	amine biosynthetic process	33	953	527	28397	0.00081	0.017	// AT4G31500 // AT1G11840 // AT5G28020 // AT5G64040 // AT1G06680 // AT2G42320 // AT1G52230 // AT1G32470 // AT4G39980 // AT2G24270 // AT1G23740 // AT5G42650 // AT1G79040 // AT3G04940 // AT1G73060 // AT1G66430 // AT1G30380 // AT1G55670 // AT2G35940 // AT1G31330 // AT3G55530 // AT1G15820 // AT1G52340 // AT4G38970 // AT2G30520 // AT3G47340 // AT2G18950 // AT3G56940 // AT1G20340 // AT4G34050 // AT1G74…
GO:0006817	P	phosphate transport	6	953	29	28397	0.00084	0.017	// AT3G26570 // AT2G45130 // AT2G38940 // AT2G33770 // AT1G76430 // AT2G26660
GO:0009686	P	gibberellin biosynthetic process	8	953	54	28397	0.00086	0.017	// AT1G79460 // AT4G02780 // AT4G24660 // AT1G17010 // AT3G26790 // AT5G25900 // AT3G54510 // AT2G36270
GO:0016102	P	diterpenoid biosynthetic process	8	953	55	28397	0.00096	0.019	// AT1G79460 // AT4G02780 // AT4G24660 // AT1G17010 // AT3G26790 // AT5G25900 // AT3G54510 // AT2G36270
GO:0031399	P	regulation of protein modification process	14	953	150	28397	0.00096	0.019	// AT4G01370 // AT1G78600 // AT3G50820 // AT1G33590 // AT1G03130 // AT3G17040 // AT1G15820 // AT3G56400 // AT1G74470 // AT1G52230 // AT1G02450 // AT5G64040 // AT2G20890 // AT1G73805
GO:0046164	P	alcohol catabolic process	31	953	491	28397	0.001	0.021	// AT1G11840 // AT1G71180 // AT5G64040 // AT1G14150 // AT4G10750 // AT1G78380 // AT3G51880 // AT1G08830 // AT4G03280 // AT1G32470 // AT5G47810 // AT5G62220 // AT1G11910 // AT4G20930 // AT4G01370 // AT2G36830 // AT3G63140 // AT5G48300 // AT1G53240 // AT4G38970 // AT5G66190 // AT3G17930 // AT1G62780 // AT3G50820 // AT1G20340 // AT2G29630 // AT1G60710 // AT5G60360 // AT5G35790 // AT1G13700 // AT4G39…
GO:0019915	P	lipid storage	11	953	101	28397	0.0011	0.021	// AT2G25890 // AT2G40170 // AT3G22640 // AT3G27660 // AT4G25140 // AT2G02560 // AT4G26740 // AT5G56100 // AT5G40420 // AT3G49600 // AT2G36270
GO:0034284	P	response to monosaccharide stimulus	15	953	170	28397	0.0011	0.022	// AT1G28330 // AT1G29920 // AT4G15920 // AT4G33150 // AT4G35770 // AT3G47340 // AT4G19840 // AT5G53370 // AT5G60360 // AT2G28900 // AT5G64750 // AT3G01720 // AT1G52340 // AT1G10070 // AT5G54080
GO:0015672	P	monovalent inorganic cation transport	19	953	245	28397	0.0011	0.022	// AT1G06680 // AT4G10340 // AT4G08920 // AT2G24240 // AT3G54890 // AT5G48300 // AT1G79040 // AT1G20340 // AT5G55470 // AT2G39730 // AT2G23390 // AT5G53130 // AT5G01530 // AT5G35790 // AT2G26650 // AT1G01140 // AT4G27500 // AT1G60950 // AT4G04850
GO:0009072	P	aromatic amino acid family metabolic process	19	953	245	28397	0.0011	0.022	// AT2G36950 // AT4G31500 // AT1G23740 // AT4G38970 // AT2G37040 // AT1G32640 // AT5G07440 // AT5G46790 // AT5G42650 // AT5G54080 // AT5G61820 // AT3G50740 // AT1G73060 // AT5G19440 // AT2G18950 // AT5G05260 // AT4G39980 // AT1G55850 // AT4G02610
GO:0009746	P	response to hexose stimulus	15	953	170	28397	0.0011	0.022	// AT1G28330 // AT1G29920 // AT4G15920 // AT4G33150 // AT4G35770 // AT3G47340 // AT4G19840 // AT5G53370 // AT5G60360 // AT2G28900 // AT5G64750 // AT3G01720 // AT1G52340 // AT1G10070 // AT5G54080
GO:0016072	P	rRNA metabolic process	23	953	325	28397	0.0011	0.022	// AT2G30570 // AT3G17040 // AT5G58330 // AT1G06680 // AT5G01530 // AT4G12800 // AT1G52230 // AT5G51100 // AT4G03280 // AT2G40100 // AT5G53490 // AT1G32470 // AT2G20890 // AT3G63140 // AT1G63680 // AT3G54890 // AT4G38970 // AT5G66190 // AT3G50820 // AT3G56940 // AT4G24750 // AT4G10340 // AT2G39780
GO:0042044	P	fluid transport	14	953	155	28397	0.0013	0.025	// AT4G01370 // AT4G15920 // AT3G54820 // AT5G60660 // AT1G17810 // AT5G53370 // AT4G18910 // AT4G19840 // AT1G53240 // AT5G60360 // AT1G11910 // AT2G36830 // AT4G00430 // AT4G39100
GO:0006833	P	water transport	14	953	155	28397	0.0013	0.025	// AT4G01370 // AT4G15920 // AT3G54820 // AT5G60660 // AT1G17810 // AT5G53370 // AT4G18910 // AT4G19840 // AT1G53240 // AT5G60360 // AT1G11910 // AT2G36830 // AT4G00430 // AT4G39100
GO:0015996	P	chlorophyll catabolic process	8	953	58	28397	0.0013	0.025	// AT3G54140 // AT2G19810 // AT4G11960 // AT3G01470 // AT1G76570 // AT1G68830 // AT5G54080 // AT4G20070
GO:0046149	P	pigment catabolic process	8	953	58	28397	0.0013	0.025	// AT3G54140 // AT2G19810 // AT4G11960 // AT3G01470 // AT1G76570 // AT1G68830 // AT5G54080 // AT4G20070
GO:0006820	P	anion transport	24	953	350	28397	0.0013	0.025	// AT4G20860 // AT3G13320 // AT5G20400 // AT3G01470 // AT3G54420 // AT2G33770 // AT2G26650 // AT3G26570 // AT2G38940 // AT3G04570 // AT4G02700 // AT3G50740 // AT1G68840 // AT2G01890 // AT2G26660 // AT5G03570 // AT4G27500 // AT2G45130 // AT4G18910 // AT1G76430 // AT4G10380 // AT1G17860 // AT3G04720 // AT3G12500
GO:0010224	P	response to UV-B	11	953	104	28397	0.0013	0.025	// AT1G08830 // AT4G36220 // AT3G24190 // AT3G22840 // AT1G65060 // AT5G18100 // AT4G37470 // AT5G13930 // AT3G29590 // AT5G05690 // AT2G37040
GO:0044270	P	cellular nitrogen compound catabolic process	10	953	88	28397	0.0013	0.025	// AT3G54140 // AT2G19810 // AT3G01470 // AT3G23490 // AT4G11960 // AT1G76570 // AT1G68830 // AT4G34880 // AT5G54080 // AT4G20070
GO:0032502	P	developmental process	172	953	4094	28397	0.0013	0.026	// AT4G31500 // AT2G01850 // AT3G17040 // AT2G39730 // AT4G26740 // AT3G10870 // AT2G36270 // AT1G47670 // AT2G27880 // AT3G26570 // AT4G35770 // AT4G15910 // AT1G60190 // AT2G35940 // AT3G21570 // AT1G70210 // AT4G23810 // AT3G63200 // AT1G63680 // AT1G25450 // AT1G24620 // AT5G48300 // AT2G23430 // AT2G40170 // AT2G32700 // AT5G12840 // AT1G80180 // AT1G18100 // AT2G26250 // AT1G31920 // AT1G20…
GO:0044275	P	cellular carbohydrate catabolic process	33	953	545	28397	0.0014	0.026	// AT5G20710 // AT1G11840 // AT1G71180 // AT5G64040 // AT1G14150 // AT4G10750 // AT1G78380 // AT3G51880 // AT1G08830 // AT4G09020 // AT4G03280 // AT1G32470 // AT5G47810 // AT5G62220 // AT1G11910 // AT4G20930 // AT4G01370 // AT2G36830 // AT3G63140 // AT5G48300 // AT1G53240 // AT4G38970 // AT5G66190 // AT3G17930 // AT1G62780 // AT3G50820 // AT1G20340 // AT2G29630 // AT1G60710 // AT5G60360 // AT5G35…
GO:0051649	P	establishment of localization in cell	75	953	1554	28397	0.0015	0.029	// AT4G08500 // AT3G49350 // AT5G35735 // AT3G13320 // AT3G57330 // AT5G07440 // AT3G17040 // AT3G10850 // AT5G54080 // AT4G19840 // AT1G06680 // AT5G22000 // AT1G11910 // AT3G58170 // AT1G02450 // AT1G73805 // AT5G42050 // AT5G24530 // AT1G63680 // AT3G16785 // AT1G78600 // AT2G24270 // AT3G51890 // AT5G42650 // AT4G39100 // AT1G32640 // AT2G39730 // AT4G03280 // AT5G57685 // AT1G16730 // AT2G28…
GO:0007275	P	multicellular organismal development	163	953	3864	28397	0.0015	0.029	// AT4G31500 // AT2G01850 // AT3G17040 // AT2G39730 // AT4G26740 // AT3G10870 // AT2G36270 // AT1G47670 // AT2G27880 // AT3G26570 // AT4G15910 // AT1G60190 // AT2G35940 // AT3G21570 // AT1G70210 // AT4G23810 // AT3G63200 // AT1G25450 // AT5G60660 // AT5G48300 // AT2G23430 // AT2G40170 // AT2G32700 // AT5G12840 // AT1G80180 // AT1G18100 // AT2G26250 // AT1G31920 // AT1G20340 // AT4G37890 // AT3G28…
GO:0016052	P	carbohydrate catabolic process	34	953	573	28397	0.0016	0.031	// AT5G20710 // AT1G11840 // AT1G71180 // AT5G64040 // AT1G14150 // AT4G10750 // AT5G18670 // AT1G78380 // AT3G51880 // AT1G08830 // AT4G09020 // AT4G03280 // AT1G32470 // AT5G47810 // AT5G62220 // AT1G11910 // AT4G20930 // AT4G01370 // AT2G36830 // AT3G63140 // AT5G48300 // AT1G53240 // AT4G38970 // AT5G66190 // AT3G17930 // AT1G62780 // AT3G50820 // AT1G20340 // AT2G29630 // AT1G60710 // AT5G60…
GO:0009685	P	gibberellin metabolic process	8	953	61	28397	0.0017	0.033	// AT1G79460 // AT4G02780 // AT4G24660 // AT1G17010 // AT3G26790 // AT5G25900 // AT3G54510 // AT2G36270
GO:0071322	P	cellular response to carbohydrate stimulus	12	953	125	28397	0.0017	0.033	// AT1G08830 // AT2G40170 // AT3G27660 // AT4G25140 // AT3G20770 // AT4G26740 // AT2G02560 // AT1G52340 // AT5G40420 // AT3G49600 // AT2G36270 // AT2G20890
GO:0051641	P	cellular localization	77	953	1613	28397	0.0018	0.033	// AT4G31500 // AT4G08500 // AT3G49350 // AT5G35735 // AT3G13320 // AT3G57330 // AT5G07440 // AT3G17040 // AT3G10850 // AT5G54080 // AT4G19840 // AT1G06680 // AT5G22000 // AT1G11910 // AT3G58170 // AT1G02450 // AT1G73805 // AT5G42050 // AT5G24530 // AT1G63680 // AT3G16785 // AT1G78600 // AT2G24270 // AT3G51890 // AT3G26570 // AT5G42650 // AT4G39100 // AT1G32640 // AT2G39730 // AT4G03280 // AT5G57…
GO:0006006	P	glucose metabolic process	33	953	554	28397	0.0018	0.033	// AT1G11840 // AT1G71180 // AT5G64040 // AT1G14150 // AT4G10750 // AT1G78380 // AT3G51880 // AT1G08830 // AT4G37870 // AT4G03280 // AT1G32470 // AT5G47810 // AT5G62220 // AT1G11910 // AT4G20930 // AT4G01370 // AT2G36830 // AT3G63140 // AT5G48300 // AT1G53240 // AT4G38970 // AT5G66190 // AT3G17930 // AT1G62780 // AT3G50820 // AT2G19900 // AT1G20340 // AT2G29630 // AT1G60710 // AT5G60360 // AT5G35…
GO:0051246	P	regulation of protein metabolic process	18	953	237	28397	0.0018	0.034	// AT4G01370 // AT1G78600 // AT3G63140 // AT2G34970 // AT3G50820 // AT1G33590 // AT1G03130 // AT3G17040 // AT1G15820 // AT1G20340 // AT3G56400 // AT1G74470 // AT3G08720 // AT1G52230 // AT1G02450 // AT5G64040 // AT2G20890 // AT1G73805
GO:0055067	P	monovalent inorganic cation homeostasis	5	953	23	28397	0.0019	0.035	// AT5G41610 // AT1G01140 // AT5G55470 // AT4G35290 // AT4G26570
GO:0033015	P	tetrapyrrole catabolic process	8	953	62	28397	0.0019	0.035	// AT3G54140 // AT2G19810 // AT4G11960 // AT3G01470 // AT1G76570 // AT1G68830 // AT5G54080 // AT4G20070
GO:0016101	P	diterpenoid metabolic process	8	953	62	28397	0.0019	0.035	// AT1G79460 // AT4G02780 // AT4G24660 // AT1G17010 // AT3G26790 // AT5G25900 // AT3G54510 // AT2G36270
GO:0006787	P	porphyrin catabolic process	8	953	62	28397	0.0019	0.035	// AT3G54140 // AT2G19810 // AT4G11960 // AT3G01470 // AT1G76570 // AT1G68830 // AT5G54080 // AT4G20070
GO:0009750	P	response to fructose stimulus	13	953	144	28397	0.0019	0.035	// AT1G28330 // AT1G29920 // AT4G15920 // AT4G33150 // AT4G35770 // AT3G47340 // AT4G19840 // AT5G53370 // AT5G60360 // AT1G52340 // AT3G01720 // AT1G10070 // AT5G54080
GO:0009058	P	biosynthetic process	309	953	7962	28397	0.0019	0.035	// AT4G31500 // AT4G05180 // AT3G60530 // AT3G48890 // AT2G27310 // AT3G17040 // AT5G18110 // AT3G57240 // AT2G39730 // AT5G22000 // AT5G35790 // AT1G02450 // AT3G03990 // AT5G24530 // AT1G31330 // AT2G36270 // AT4G29090 // AT1G08830 // AT1G79460 // AT5G66450 // AT1G23740 // AT4G18020 // AT2G37240 // AT5G07440 // AT1G69600 // ATCG00020 // AT3G15510 // AT1G17010 // AT2G47730 // AT3G18280 // AT2G28…
GO:0006796	P	phosphate metabolic process	75	953	1571	28397	0.002	0.037	// AT5G58380 // AT4G08500 // AT1G25390 // AT5G66850 // AT5G35790 // AT3G17040 // AT1G33590 // AT4G30960 // AT1G09970 // AT2G23390 // AT3G47110 // AT1G11410 // AT1G52230 // AT5G56790 // AT1G78600 // AT1G57820 // AT2G24370 // AT5G66710 // AT4G32250 // AT3G11410 // AT2G40120 // AT3G24190 // AT5G26340 // AT3G02130 // AT3G04530 // AT3G51370 // AT4G24480 // AT1G11050 // AT5G21222 // AT3G57120 // AT2G23…
GO:0007568	P	aging	13	953	145	28397	0.002	0.037	// AT4G23810 // AT4G35770 // AT2G39780 // AT2G39730 // AT1G66330 // AT4G32250 // AT5G60360 // AT5G52300 // AT3G48330 // AT2G29350 // AT3G10985 // AT4G16110 // AT1G17020
GO:0006979	P	response to oxidative stress	34	953	582	28397	0.002	0.037	// AT5G05340 // AT2G22420 // AT1G32640 // AT1G09970 // AT2G19310 // AT2G37040 // AT4G21860 // AT1G08830 // AT2G29500 // AT4G35770 // AT3G12490 // AT5G13930 // AT2G35940 // AT2G40000 // AT4G23810 // AT3G63060 // AT1G78380 // AT5G20230 // AT2G19810 // AT5G18100 // AT5G07330 // AT5G47910 // AT1G49570 // AT2G46240 // AT4G17490 // AT3G20770 // AT1G20340 // AT1G66330 // AT3G10020 // AT5G60360 // AT5G01…
GO:0006793	P	phosphorus metabolic process	75	953	1572	28397	0.002	0.037	// AT5G58380 // AT4G08500 // AT1G25390 // AT5G66850 // AT5G35790 // AT3G17040 // AT1G33590 // AT4G30960 // AT1G09970 // AT2G23390 // AT3G47110 // AT1G11410 // AT1G52230 // AT5G56790 // AT1G78600 // AT1G57820 // AT2G24370 // AT5G66710 // AT4G32250 // AT3G11410 // AT2G40120 // AT3G24190 // AT5G26340 // AT3G02130 // AT3G04530 // AT3G51370 // AT4G24480 // AT1G11050 // AT5G21222 // AT3G57120 // AT2G23…
GO:0006364	P	rRNA processing	22	953	324	28397	0.0023	0.041	// AT2G30570 // AT3G17040 // AT5G58330 // AT1G06680 // AT5G01530 // AT4G12800 // AT1G52230 // AT5G51100 // AT4G03280 // AT2G40100 // AT5G53490 // AT1G32470 // AT2G20890 // AT3G63140 // AT1G63680 // AT3G54890 // AT4G38970 // AT5G66190 // AT3G50820 // AT3G56940 // AT4G24750 // AT4G10340
GO:0010264	P	myo-inositol hexakisphosphate biosynthetic process	8	953	65	28397	0.0025	0.045	// AT1G23740 // AT1G07010 // AT2G37240 // AT5G01300 // AT1G76570 // AT1G66330 // AT1G16730 // AT5G16760
GO:0033517	P	myo-inositol hexakisphosphate metabolic process	8	953	65	28397	0.0025	0.045	// AT1G23740 // AT1G07010 // AT2G37240 // AT5G01300 // AT1G76570 // AT1G66330 // AT1G16730 // AT5G16760
GO:0009646	P	response to absence of light	6	953	37	28397	0.0025	0.045	// AT5G20230 // AT1G21400 // AT5G18170 // AT2G43400 // AT2G40000 // AT3G47340
GO:0046685	P	response to arsenic	6	953	37	28397	0.0025	0.045	// AT5G64260 // AT1G18100 // AT4G18910 // AT4G10380 // AT2G41250 // AT2G42280
GO:0010182	P	sugar mediated signaling pathway	11	953	114	28397	0.0026	0.046	// AT2G40170 // AT3G27660 // AT4G25140 // AT3G20770 // AT4G26740 // AT2G02560 // AT1G52340 // AT5G40420 // AT3G49600 // AT2G36270 // AT2G20890
GO:0009756	P	carbohydrate mediated signaling	11	953	114	28397	0.0026	0.046	// AT2G40170 // AT3G27660 // AT4G25140 // AT3G20770 // AT4G26740 // AT2G02560 // AT1G52340 // AT5G40420 // AT3G49600 // AT2G36270 // AT2G20890
GO:0032958	P	inositol phosphate biosynthetic process	8	953	66	28397	0.0027	0.048	// AT1G23740 // AT1G07010 // AT2G37240 // AT5G01300 // AT1G76570 // AT1G66330 // AT1G16730 // AT5G16760

## Sheet: C
GO_acc	term_type	Term	queryitem	querytotal	bgitem	bgtotal	pvalue	FDR	entries
GO:0006260	P	DNA replication	95	1052	337	28397	2.3e-47	1.6e-43	// AT5G20570 // AT3G46940 // AT3G09660 // AT1G04730 // AT3G27640 // AT1G76310 // AT4G02980 // AT3G23890 // AT1G80370 // AT3G12530 // AT5G52800 // AT2G07170 // AT1G01370 // AT3G20150 // AT3G23740 // AT2G34780 // AT5G24330 // AT1G44900 // AT1G09450 // AT3G27060 // AT4G34160 // AT1G50490 // AT5G62410 // AT2G20980 // AT1G04020 // AT2G33560 // AT3G15150 // AT5G56580 // AT5G52950 // AT1G20930 // AT5G23…
GO:0006261	P	DNA-dependent DNA replication	81	1052	256	28397	1.5e-43	5.1e-40	// AT5G06590 // AT5G20570 // AT1G50240 // AT1G75150 // AT1G04730 // AT3G51280 // AT1G05440 // AT3G46940 // AT1G44110 // AT3G60660 // AT3G09660 // AT5G44635 // AT3G57860 // AT2G40550 // AT1G20930 // AT5G20850 // AT3G27640 // AT1G76310 // AT2G24970 // AT4G31210 // AT4G02980 // AT5G48600 // AT3G25100 // AT4G34160 // AT1G26840 // AT2G07170 // AT1G50490 // AT1G79890 // AT2G21790 // AT5G46280 // AT3G23…
GO:0043414	P	macromolecule methylation	105	1052	540	28397	1.6e-39	3.5e-36	// AT3G63130 // AT3G62870 // AT4G19020 // AT4G30220 // AT3G23890 // AT4G29360 // AT4G16720 // AT4G20910 // AT3G54560 // AT2G07170 // AT1G01370 // AT3G20150 // AT3G55605 // AT3G23740 // AT3G25520 // AT4G27090 // AT5G24330 // AT1G44900 // AT5G16130 // AT1G02780 // AT1G09450 // AT4G32830 // AT2G29530 // AT5G49160 // AT5G62410 // AT1G04020 // AT5G40770 // AT5G52950 // AT2G18330 // AT1G44110 // AT5G48…
GO:0032259	P	methylation	105	1052	548	28397	5e-39	8.4e-36	// AT3G63130 // AT3G62870 // AT4G19020 // AT4G30220 // AT3G23890 // AT4G29360 // AT4G16720 // AT4G20910 // AT3G54560 // AT2G07170 // AT1G01370 // AT3G20150 // AT3G55605 // AT3G23740 // AT3G25520 // AT4G27090 // AT5G24330 // AT1G44900 // AT5G16130 // AT1G02780 // AT1G09450 // AT4G32830 // AT2G29530 // AT5G49160 // AT5G62410 // AT1G04020 // AT5G40770 // AT5G52950 // AT2G18330 // AT1G44110 // AT5G48…
GO:0006730	P	one-carbon metabolic process	105	1052	578	28397	3.1e-37	4.2e-34	// AT3G63130 // AT3G62870 // AT4G19020 // AT4G30220 // AT3G23890 // AT4G29360 // AT4G16720 // AT4G20910 // AT3G54560 // AT2G07170 // AT1G01370 // AT3G20150 // AT3G55605 // AT3G23740 // AT3G25520 // AT4G27090 // AT5G24330 // AT1G44900 // AT5G16130 // AT1G02780 // AT1G09450 // AT4G32830 // AT2G29530 // AT5G49160 // AT5G62410 // AT1G04020 // AT5G40770 // AT5G52950 // AT2G18330 // AT1G44110 // AT5G48…
GO:0006259	P	DNA metabolic process	122	1052	790	28397	5.4e-37	6.1e-34	// AT1G67370 // AT5G20570 // AT3G46940 // AT3G09660 // AT5G50920 // AT1G07270 // AT1G20930 // AT1G29630 // AT3G27640 // AT4G14970 // AT4G19020 // AT4G02980 // AT5G60110 // AT3G23890 // AT1G80370 // AT4G29360 // AT3G12530 // AT5G52800 // AT3G54560 // AT2G07170 // AT1G01370 // AT3G20150 // AT3G23740 // AT2G34780 // AT4G25120 // AT5G24330 // AT1G44900 // AT1G09450 // AT3G27060 // AT5G49160 // AT1G50…
GO:0007049	P	cell cycle	121	1052	802	28397	8.2e-36	7.9e-33	// AT1G67370 // AT5G20570 // AT2G44190 // AT3G09660 // AT3G15550 // AT1G20930 // AT1G29630 // AT4G14970 // AT1G76310 // AT4G32730 // AT4G02980 // AT1G19100 // AT5G60110 // AT3G23890 // AT2G37080 // AT1G80370 // AT4G29360 // AT2G07170 // AT1G01370 // AT3G20150 // AT3G23740 // AT2G34780 // AT4G25120 // AT5G24330 // AT1G44900 // AT3G10310 // AT2G45700 // AT1G09450 // AT3G27060 // AT4G32830 // AT4G37…
GO:0051567	P	histone H3-K9 methylation	62	1052	180	28397	2.8e-35	2.3e-32	// AT5G06590 // AT5G52950 // AT3G23740 // AT3G51280 // AT4G29360 // AT1G44110 // AT5G48310 // AT3G63130 // AT5G51600 // AT5G13840 // AT1G76310 // AT4G21820 // AT4G21270 // AT1G08260 // AT5G48600 // AT3G25100 // AT5G15510 // AT2G07170 // AT2G44190 // AT3G15550 // AT4G36180 // AT5G19290 // AT5G46280 // AT3G23890 // AT2G40550 // AT3G10310 // AT1G19850 // AT4G14330 // AT1G04020 // AT3G44050 // AT1G02…
GO:0022402	P	cell cycle process	102	1052	586	28397	8.7e-35	6.3e-32	// AT1G67370 // AT5G20570 // AT2G44190 // AT3G09660 // AT1G20930 // AT1G29630 // AT4G14970 // AT4G32730 // AT4G02980 // AT1G19100 // AT5G60110 // AT3G23890 // AT2G37080 // AT1G80370 // AT4G29360 // AT1G01370 // AT2G34780 // AT4G25120 // AT5G24330 // AT1G44900 // AT3G10310 // AT3G63130 // AT1G09450 // AT2G45700 // AT4G34160 // AT1G50490 // AT5G62410 // AT2G33560 // AT3G15150 // AT5G56580 // AT1G18…
GO:0034968	P	histone lysine methylation	69	1052	243	28397	9.5e-35	6.3e-32	// AT5G06590 // AT3G13160 // AT2G18330 // AT3G23740 // AT3G51280 // AT4G29360 // AT1G44110 // AT5G48310 // AT3G63130 // AT5G51600 // AT4G02060 // AT5G52950 // AT1G76310 // AT3G51290 // AT4G21820 // AT4G21270 // AT1G08260 // AT5G48600 // AT1G69770 // AT5G15510 // AT2G07170 // AT2G44190 // AT3G15550 // AT4G36180 // AT5G19290 // AT5G46280 // AT3G23890 // AT2G40550 // AT3G10310 // AT1G19850 // AT1G03…
GO:0000910	P	cytokinesis	68	1052	235	28397	1.1e-34	6.7e-32	// AT1G50240 // AT1G02730 // AT1G18370 // AT5G48600 // AT4G29360 // AT1G44110 // AT1G69390 // AT3G63130 // AT5G51600 // AT1G20930 // AT5G13840 // AT2G16270 // AT5G16690 // AT4G32730 // AT4G02980 // AT4G21270 // AT2G35190 // AT5G60930 // AT4G34160 // AT5G15510 // AT4G17000 // AT2G44190 // AT3G15550 // AT4G36180 // AT1G63100 // AT5G46280 // AT3G23890 // AT1G08560 // AT2G37080 // AT3G59420 // AT3G10…
GO:0051301	P	cell division	81	1052	363	28397	3.1e-34	1.7e-31	// AT1G50240 // AT1G02730 // AT1G18370 // AT5G48600 // AT3G49240 // AT1G44110 // AT3G56370 // AT1G69390 // AT4G38430 // AT3G63130 // AT3G57860 // AT2G40550 // AT1G20930 // AT5G13840 // AT2G16270 // AT5G16690 // AT4G32730 // AT4G02980 // AT4G21270 // AT1G08260 // AT2G35190 // AT5G60930 // AT4G34160 // AT5G15510 // AT4G17000 // AT2G44190 // AT3G15550 // AT4G36180 // AT1G63100 // AT5G46280 // AT3G23…
GO:0006275	P	regulation of DNA replication	54	1052	135	28397	1.6e-33	7.6e-31	// AT3G51280 // AT1G44110 // AT5G48310 // AT3G57860 // AT1G20930 // AT5G13840 // AT5G20850 // AT1G76310 // AT4G02980 // AT4G21270 // AT5G48600 // AT2G07170 // AT1G75150 // AT5G46280 // AT3G23890 // AT2G40550 // AT1G80370 // AT1G05440 // AT1G03780 // AT1G04020 // AT3G48160 // AT1G02970 // AT2G31270 // AT3G59550 // AT1G59540 // AT4G21820 // AT5G08020 // AT1G01370 // AT3G20150 // AT1G69770 // AT2G32…
GO:0016568	P	chromatin modification	88	1052	447	28397	1.5e-33	7.6e-31	// AT5G11780 // AT3G63130 // AT5G43810 // AT1G76310 // AT2G27230 // AT3G23890 // AT4G29360 // AT4G20910 // AT3G54560 // AT2G07170 // AT1G01370 // AT3G20150 // AT3G55605 // AT3G23740 // AT2G34780 // AT5G24330 // AT1G44900 // AT1G09450 // AT1G18370 // AT4G32830 // AT5G49160 // AT5G62410 // AT1G04020 // AT2G33640 // AT5G52950 // AT2G18330 // AT1G44110 // AT5G48310 // AT4G21820 // AT5G15510 // AT2G29…
GO:0033205	P	cytokinesis during cell cycle	63	1052	208	28397	3.7e-33	1.7e-30	// AT1G18370 // AT1G02730 // AT5G48600 // AT4G29360 // AT1G44110 // AT3G63130 // AT5G51600 // AT1G20930 // AT5G13840 // AT2G16270 // AT5G16690 // AT4G32730 // AT4G21820 // AT4G21270 // AT5G60930 // AT4G34160 // AT5G15510 // AT4G17000 // AT2G44190 // AT3G15550 // AT4G36180 // AT1G63100 // AT5G46280 // AT3G23890 // AT1G08560 // AT2G37080 // AT3G59420 // AT3G10310 // AT4G14330 // AT2G07690 // AT3G44…
GO:0016569	P	covalent chromatin modification	84	1052	419	28397	1.5e-32	6.3e-30	// AT5G06590 // AT3G13160 // AT1G18370 // AT2G18330 // AT3G23740 // AT3G51280 // AT4G29360 // AT1G44110 // AT3G25980 // AT5G48310 // AT3G63130 // AT5G43810 // AT5G51600 // AT4G02060 // AT5G52950 // AT1G76310 // AT3G51290 // AT4G21820 // AT4G21270 // AT1G08260 // AT5G48600 // AT1G69770 // AT2G27230 // AT5G15510 // AT2G07170 // AT5G11780 // AT2G44190 // AT3G15550 // AT3G03300 // AT5G19290 // AT5G46…
GO:0051276	P	chromosome organization	111	1052	752	28397	4.1e-32	1.6e-29	// AT1G67370 // AT5G11780 // AT2G44190 // AT3G63130 // AT5G43810 // AT1G04730 // AT1G29630 // AT4G14970 // AT1G76310 // AT1G19100 // AT2G27230 // AT1G18800 // AT5G60110 // AT3G23890 // AT4G29360 // AT4G20910 // AT3G54560 // AT2G07170 // AT1G01370 // AT3G20150 // AT3G55605 // AT3G23740 // AT2G34780 // AT5G02560 // AT4G25120 // AT5G24330 // AT1G44900 // AT3G10310 // AT2G45700 // AT1G09450 // AT5G59…
GO:0000911	P	cytokinesis by cell plate formation	61	1052	204	28397	7e-32	2.6e-29	// AT1G18370 // AT1G02730 // AT5G48600 // AT4G29360 // AT1G44110 // AT3G63130 // AT5G51600 // AT1G20930 // AT5G13840 // AT2G16270 // AT5G16690 // AT4G32730 // AT4G21820 // AT4G21270 // AT5G60930 // AT4G34160 // AT5G15510 // AT4G17000 // AT2G44190 // AT3G15550 // AT4G36180 // AT1G63100 // AT5G46280 // AT3G23890 // AT1G08560 // AT2G37080 // AT3G59420 // AT3G10310 // AT4G14330 // AT2G07690 // AT3G44…
GO:0032502	P	developmental process	302	1052	4094	28397	1.6e-31	5.5e-29	// AT2G42580 // AT5G20570 // AT3G54660 // AT2G22610 // AT5G11780 // AT5G61980 // AT2G34780 // AT3G27960 // AT3G16370 // AT3G09660 // AT5G43810 // AT3G55610 // AT1G20930 // AT1G02730 // AT5G53200 // AT5G45780 // AT1G76310 // AT2G27880 // AT2G42220 // AT4G02980 // AT1G19100 // AT1G75820 // AT2G27230 // AT4G24630 // AT1G18800 // AT1G03910 // AT1G75500 // AT1G55260 // AT5G03870 // AT4G25120 // AT3G56…
GO:0016570	P	histone modification	78	1052	371	28397	1.8e-31	5.9e-29	// AT5G06590 // AT3G13160 // AT1G18370 // AT2G18330 // AT3G23740 // AT3G51280 // AT4G29360 // AT1G44110 // AT3G25980 // AT5G48310 // AT3G63130 // AT5G51600 // AT4G02060 // AT5G52950 // AT1G76310 // AT3G51290 // AT4G21820 // AT4G21270 // AT1G08260 // AT5G48600 // AT1G69770 // AT5G15510 // AT2G07170 // AT5G11780 // AT2G44190 // AT3G15550 // AT4G36180 // AT5G19290 // AT5G46280 // AT3G23890 // AT5G63…
GO:0006325	P	chromatin organization	95	1052	566	28397	2.4e-31	7.7e-29	// AT5G11780 // AT3G63130 // AT5G43810 // AT1G76310 // AT2G27230 // AT3G23890 // AT4G29360 // AT4G20910 // AT3G54560 // AT2G07170 // AT1G01370 // AT3G20150 // AT3G55605 // AT3G23740 // AT2G34780 // AT5G02560 // AT5G24330 // AT1G44900 // AT1G09450 // AT5G59970 // AT1G18370 // AT4G32830 // AT5G49160 // AT5G62410 // AT1G04020 // AT2G33640 // AT5G52950 // AT2G18330 // AT1G44110 // AT5G48310 // AT2G01…
GO:0007017	P	microtubule-based process	72	1052	313	28397	3.1e-31	9.4e-29	// AT1G18370 // AT1G02730 // AT5G08370 // AT3G10180 // AT3G16060 // AT1G31150 // AT3G63130 // AT5G51600 // AT5G12250 // AT1G20930 // AT5G13840 // AT2G16270 // AT5G57440 // AT2G26730 // AT4G21820 // AT5G20110 // AT5G23860 // AT5G60930 // AT4G34160 // AT5G15510 // AT4G17000 // AT2G44190 // AT3G15550 // AT4G36180 // AT1G63100 // AT3G23890 // AT1G08560 // AT5G55280 // AT3G10310 // AT3G25860 // AT1G03…
GO:0044281	P	small molecule metabolic process	299	1052	4065	28397	5.8e-31	1.7e-28	// AT5G15230 // AT3G60820 // AT3G54660 // AT3G21090 // AT2G22610 // AT3G46940 // AT3G49010 // AT2G46210 // AT3G16370 // AT3G63130 // AT5G45480 // AT3G62870 // AT3G55610 // AT1G30690 // AT1G55480 // AT3G59480 // AT5G56350 // AT4G19020 // AT3G07800 // AT2G42220 // AT2G21790 // AT5G43760 // AT1G13750 // AT3G51280 // AT4G36180 // AT3G12110 // AT5G40850 // AT1G55260 // AT4G27090 // AT4G22010 // AT5G63…
GO:0051052	P	regulation of DNA metabolic process	59	1052	198	28397	8.3e-31	2.3e-28	// AT1G67370 // AT3G51280 // AT1G44110 // AT5G48310 // AT3G57860 // AT1G20930 // AT5G13840 // AT5G20850 // AT4G14970 // AT1G76310 // AT4G02980 // AT4G21270 // AT5G48600 // AT2G07170 // AT1G75150 // AT1G79890 // AT5G46280 // AT3G23890 // AT2G40550 // AT1G80370 // AT1G05440 // AT1G03780 // AT1G04020 // AT3G48160 // AT1G02970 // AT2G31270 // AT3G59550 // AT1G59540 // AT3G54560 // AT4G21820 // AT5G08…
GO:0048856	P	anatomical structure development	265	1052	3396	28397	9e-31	2.4e-28	// AT5G11780 // AT5G20570 // AT3G54660 // AT2G22610 // AT5G61980 // AT2G34780 // AT3G27960 // AT3G16370 // AT3G63130 // AT5G43810 // AT3G55610 // AT1G20930 // AT5G53200 // AT1G76310 // AT2G27880 // AT2G42220 // AT4G02980 // AT1G19100 // AT1G75820 // AT2G27230 // AT4G24630 // AT1G18800 // AT1G03910 // AT1G75500 // AT1G55260 // AT5G03870 // AT4G25120 // AT3G56640 // AT3G23890 // AT4G34160 // AT1G48…
GO:0032501	P	multicellular organismal process	295	1052	4020	28397	2.5e-30	6.6e-28	// AT2G42580 // AT3G54660 // AT2G22610 // AT1G67370 // AT5G61980 // AT2G34780 // AT3G27960 // AT3G16370 // AT3G09660 // AT5G43810 // AT3G55610 // AT1G20930 // AT1G02730 // AT5G53200 // AT4G14970 // AT1G76310 // AT4G34200 // AT2G27880 // AT2G42220 // AT1G19100 // AT1G75820 // AT2G27230 // AT4G24630 // AT1G18800 // AT1G03910 // AT1G75500 // AT1G55260 // AT5G03870 // AT4G25120 // AT3G56640 // AT3G23…
GO:0016571	P	histone methylation	69	1052	296	28397	2.8e-30	7e-28	// AT5G06590 // AT3G13160 // AT2G18330 // AT3G23740 // AT3G51280 // AT4G29360 // AT1G44110 // AT5G48310 // AT3G63130 // AT5G51600 // AT4G02060 // AT5G52950 // AT1G76310 // AT3G51290 // AT4G21820 // AT4G21270 // AT1G08260 // AT5G48600 // AT1G69770 // AT5G15510 // AT2G07170 // AT2G44190 // AT3G15550 // AT4G36180 // AT5G19290 // AT5G46280 // AT3G23890 // AT2G40550 // AT3G10310 // AT1G19850 // AT1G03…
GO:0006479	P	protein amino acid methylation	69	1052	305	28397	1.3e-29	3.1e-27	// AT5G06590 // AT3G13160 // AT2G18330 // AT3G23740 // AT3G51280 // AT4G29360 // AT1G44110 // AT5G48310 // AT3G63130 // AT5G51600 // AT4G02060 // AT5G52950 // AT1G76310 // AT3G51290 // AT4G21820 // AT4G21270 // AT1G08260 // AT5G48600 // AT1G69770 // AT5G15510 // AT2G07170 // AT2G44190 // AT3G15550 // AT4G36180 // AT5G19290 // AT5G46280 // AT3G23890 // AT2G40550 // AT3G10310 // AT1G19850 // AT1G03…
GO:0008213	P	protein amino acid alkylation	69	1052	305	28397	1.3e-29	3.1e-27	// AT5G06590 // AT3G13160 // AT2G18330 // AT3G23740 // AT3G51280 // AT4G29360 // AT1G44110 // AT5G48310 // AT3G63130 // AT5G51600 // AT4G02060 // AT5G52950 // AT1G76310 // AT3G51290 // AT4G21820 // AT4G21270 // AT1G08260 // AT5G48600 // AT1G69770 // AT5G15510 // AT2G07170 // AT2G44190 // AT3G15550 // AT4G36180 // AT5G19290 // AT5G46280 // AT3G23890 // AT2G40550 // AT3G10310 // AT1G19850 // AT1G03…
GO:0007275	P	multicellular organismal development	285	1052	3864	28397	1.7e-29	3.9e-27	// AT2G42580 // AT3G54660 // AT2G22610 // AT5G11780 // AT5G61980 // AT2G34780 // AT3G27960 // AT3G16370 // AT3G09660 // AT5G43810 // AT3G55610 // AT1G20930 // AT1G02730 // AT5G53200 // AT5G45780 // AT1G76310 // AT2G27880 // AT2G42220 // AT1G19100 // AT1G75820 // AT2G27230 // AT4G24630 // AT1G18800 // AT1G03910 // AT1G55260 // AT5G03870 // AT4G25120 // AT3G56640 // AT3G23890 // AT4G34160 // AT1G48…
GO:0006996	P	organelle organization	189	1052	2044	28397	1.8e-29	3.9e-27	// AT5G62880 // AT1G67370 // AT3G54660 // AT5G08370 // AT5G11780 // AT5G61980 // AT5G49110 // AT3G63130 // AT5G43810 // AT1G20930 // AT1G29630 // AT5G56350 // AT1G02370 // AT1G76310 // AT2G21790 // AT1G19100 // AT2G25050 // AT2G27230 // AT1G18800 // AT5G60110 // AT3G23890 // AT1G64810 // AT3G25860 // AT4G29360 // AT5G49720 // AT4G20910 // AT3G54560 // AT2G07170 // AT1G01370 // AT3G20150 // AT3G55…
GO:0008283	P	cell proliferation	65	1052	269	28397	2.4e-29	5e-27	// AT5G06590 // AT5G52950 // AT1G18370 // AT1G02730 // AT3G25980 // AT3G51280 // AT1G44110 // AT3G44735 // AT1G69770 // AT2G36200 // AT5G44635 // AT5G51600 // AT1G20930 // AT4G02060 // AT1G76310 // AT1G54690 // AT4G21820 // AT1G08260 // AT5G48600 // AT5G60930 // AT4G34160 // AT5G15510 // AT1G59540 // AT1G50490 // AT4G36180 // AT5G46280 // AT3G23890 // AT1G08560 // AT2G40550 // AT1G80370 // AT1G05…
GO:0051726	P	regulation of cell cycle	67	1052	293	28397	5.2e-29	1.1e-26	// AT1G50240 // AT5G13840 // AT3G25980 // AT3G51280 // AT3G49240 // AT5G67100 // AT1G44110 // AT5G48310 // AT3G15550 // AT3G57860 // AT1G47230 // AT1G20930 // AT1G16330 // AT5G20850 // AT1G76310 // AT1G20610 // AT4G02980 // AT4G21270 // AT5G48600 // AT2G07170 // AT1G07270 // AT5G46280 // AT3G23890 // AT5G06150 // AT2G40550 // AT1G80370 // AT2G38560 // AT1G03780 // AT1G04020 // AT3G48160 // AT1G02…
GO:0016043	P	cellular component organization	247	1052	3141	28397	6.3e-29	1.2e-26	// AT5G62880 // AT1G67370 // AT5G20570 // AT3G54660 // AT2G22610 // AT5G11780 // AT5G61980 // AT3G60820 // AT3G27960 // AT3G16370 // AT3G63130 // AT5G43810 // AT1G20930 // AT5G53200 // AT5G56350 // AT1G02370 // AT1G76310 // AT5G12180 // AT4G02980 // AT1G19100 // AT2G35190 // AT1G75820 // AT1G54385 // AT1G18800 // AT4G22010 // AT5G63400 // AT3G11400 // AT3G24620 // AT3G23890 // AT1G64810 // AT1G80…
GO:0006306	P	DNA methylation	54	1052	180	28397	2.1e-28	3.7e-26	// AT5G06590 // AT5G52950 // AT3G23740 // AT3G51280 // AT1G44110 // AT5G20850 // AT4G19020 // AT3G51290 // AT4G21820 // AT4G21270 // AT1G08260 // AT5G48600 // AT3G25100 // AT4G36180 // AT5G15510 // AT1G59540 // AT3G15550 // AT1G76310 // AT3G03300 // AT5G46280 // AT3G23890 // AT2G40550 // AT1G05440 // AT1G03780 // AT2G07690 // AT4G29360 // AT1G02970 // AT4G20910 // AT5G04560 // AT3G02890 // AT3G54…
GO:0006305	P	DNA alkylation	54	1052	180	28397	2.1e-28	3.7e-26	// AT5G06590 // AT5G52950 // AT3G23740 // AT3G51280 // AT1G44110 // AT5G20850 // AT4G19020 // AT3G51290 // AT4G21820 // AT4G21270 // AT1G08260 // AT5G48600 // AT3G25100 // AT4G36180 // AT5G15510 // AT1G59540 // AT3G15550 // AT1G76310 // AT3G03300 // AT5G46280 // AT3G23890 // AT2G40550 // AT1G05440 // AT1G03780 // AT2G07690 // AT4G29360 // AT1G02970 // AT4G20910 // AT5G04560 // AT3G02890 // AT3G54…
GO:0006270	P	DNA replication initiation	38	1052	66	28397	2e-28	3.7e-26	// AT5G48600 // AT1G44110 // AT3G09660 // AT5G44635 // AT1G76310 // AT4G21820 // AT3G51280 // AT3G25100 // AT2G07170 // AT5G46280 // AT3G23890 // AT2G40550 // AT1G05440 // AT1G03780 // AT2G07690 // AT1G02970 // AT2G31270 // AT1G59540 // AT5G08020 // AT1G01370 // AT3G20150 // AT1G69770 // AT2G32590 // AT2G24490 // AT3G23740 // AT2G36200 // AT4G02060 // AT5G55820 // AT1G44900 // AT1G09450 // AT1G53…
GO:0006304	P	DNA modification	54	1052	183	28397	4e-28	7.1e-26	// AT5G06590 // AT5G52950 // AT3G23740 // AT3G51280 // AT1G44110 // AT5G20850 // AT4G19020 // AT3G51290 // AT4G21820 // AT4G21270 // AT1G08260 // AT5G48600 // AT3G25100 // AT4G36180 // AT5G15510 // AT1G59540 // AT3G15550 // AT1G76310 // AT3G03300 // AT5G46280 // AT3G23890 // AT2G40550 // AT1G05440 // AT1G03780 // AT2G07690 // AT4G29360 // AT1G02970 // AT4G20910 // AT5G04560 // AT3G02890 // AT3G54…
GO:0044238	P	primary metabolic process	614	1052	11717	28397	4.8e-28	8.2e-26	// AT5G06710 // AT2G46210 // AT3G16370 // AT3G55610 // AT1G04730 // AT5G53200 // AT3G27640 // AT4G02980 // AT4G39880 // AT1G54385 // AT3G11400 // AT4G25890 // AT3G25860 // AT2G02250 // AT5G13870 // AT1G64390 // AT4G16720 // AT4G20910 // AT3G06490 // AT3G62020 // AT5G24030 // AT1G15780 // AT4G25120 // AT5G13180 // AT5G16130 // AT1G07180 // AT5G27420 // AT4G33090 // AT5G62410 // AT2G20980 // AT1G04…
GO:0040029	P	regulation of gene expression, epigenetic	82	1052	508	28397	3.8e-26	6.3e-24	// AT5G06590 // AT5G52950 // AT2G07170 // AT3G23740 // AT3G51280 // AT4G29360 // AT1G44110 // AT5G48310 // AT3G63130 // AT5G43810 // AT5G51600 // AT5G48600 // AT5G13840 // AT5G20850 // AT1G29630 // AT4G19020 // AT4G20910 // AT4G21820 // AT1G19100 // AT1G08260 // AT3G10180 // AT3G25100 // AT2G27230 // AT5G15510 // AT3G51290 // AT1G59540 // AT2G44190 // AT3G15550 // AT1G76310 // AT3G03300 // AT1G04…
GO:0008152	P	metabolic process	677	1052	13633	28397	8.3e-26	1.3e-23	// AT5G06710 // AT2G46210 // AT3G16370 // AT3G55610 // AT1G04730 // AT5G53200 // AT3G27640 // AT4G02980 // AT4G39880 // AT1G54385 // AT3G11400 // AT4G25890 // AT3G25860 // AT2G02250 // AT5G13870 // AT1G64390 // AT4G16720 // AT1G05460 // AT3G06490 // AT5G62480 // AT3G62020 // AT1G14190 // AT1G73340 // AT5G24030 // AT1G15780 // AT4G25120 // AT5G13180 // AT5G16130 // AT1G07180 // AT5G27420 // AT4G33…
GO:0007010	P	cytoskeleton organization	81	1052	507	28397	1.4e-25	2.2e-23	// AT5G62880 // AT1G18370 // AT1G02730 // AT3G55770 // AT3G12110 // AT5G61980 // AT5G13000 // AT1G31150 // AT5G51600 // AT5G12250 // AT1G20930 // AT5G25880 // AT4G34160 // AT5G56350 // AT5G57440 // AT2G26730 // AT4G21820 // AT2G38120 // AT3G07990 // AT2G25050 // AT5G24330 // AT4G28950 // AT5G15510 // AT4G17000 // AT2G44190 // AT3G15550 // AT2G45790 // AT5G12330 // AT1G63100 // AT5G08370 // AT3G23…
GO:0050793	P	regulation of developmental process	104	1052	844	28397	1.8e-24	2.8e-22	// AT5G11780 // AT5G20570 // AT2G22610 // AT5G43810 // AT1G20930 // AT1G75820 // AT2G27230 // AT4G22010 // AT3G23890 // AT1G48480 // AT5G01890 // AT1G80370 // AT4G09510 // AT4G29360 // AT4G20910 // AT5G58300 // AT3G54560 // AT2G07170 // AT5G48890 // AT1G01370 // AT3G55605 // AT2G34780 // AT4G31820 // AT1G44900 // AT1G09450 // AT2G21050 // AT4G34160 // AT1G50490 // AT5G62410 // AT1G03780 // AT3G15…
GO:0051239	P	regulation of multicellular organismal process	93	1052	694	28397	2.9e-24	4.4e-22	// AT5G11780 // AT2G22610 // AT1G20930 // AT1G75820 // AT4G22010 // AT3G23890 // AT1G48480 // AT5G01890 // AT4G09510 // AT4G29360 // AT4G20910 // AT5G58300 // AT3G54560 // AT2G07170 // AT5G48890 // AT1G01370 // AT3G55605 // AT2G34780 // AT4G31820 // AT1G44900 // AT1G09450 // AT2G21050 // AT4G34160 // AT5G62410 // AT1G04020 // AT3G15150 // AT2G33640 // AT2G18330 // AT1G44110 // AT4G38430 // AT2G26…
GO:0006807	P	nitrogen compound metabolic process	353	1052	5675	28397	4.2e-24	6.3e-22	// AT5G06710 // AT3G55610 // AT1G04730 // AT5G53200 // AT3G27640 // AT4G02980 // AT4G39880 // AT1G54385 // AT3G11400 // AT3G25860 // AT4G16720 // AT4G20910 // AT3G01600 // AT5G24030 // AT4G25120 // AT5G13180 // AT5G16130 // AT5G27420 // AT5G62410 // AT2G20980 // AT1G04020 // AT5G66520 // AT5G46110 // AT3G15150 // AT5G56580 // AT4G02930 // AT5G35630 // AT1G18080 // AT3G10500 // AT1G26640 // AT2G42…
GO:0009987	P	cellular process	696	1052	14419	28397	2.9e-23	4.2e-21	// AT5G06710 // AT2G46210 // AT3G16370 // AT5G22400 // AT3G55610 // AT1G04730 // AT5G53200 // AT3G27640 // AT4G02980 // AT4G39880 // AT1G54385 // AT1G18800 // AT3G09800 // AT3G11400 // AT4G25890 // AT3G25860 // AT2G02250 // AT5G13870 // AT4G16720 // AT1G05460 // AT3G06490 // AT5G62480 // AT3G62020 // AT5G24030 // AT1G15780 // AT4G25120 // AT5G13180 // AT5G16130 // AT1G07180 // AT5G27420 // AT3G54…
GO:0065007	P	biological regulation	374	1052	6222	28397	3.3e-23	4.8e-21	// AT5G06710 // AT3G16370 // AT5G22400 // AT5G53200 // AT4G02980 // AT3G25860 // AT4G20910 // AT3G06490 // AT5G24030 // AT5G64620 // AT4G31820 // AT5G13180 // AT5G27420 // AT3G54870 // AT4G33090 // AT4G37650 // AT5G62410 // AT1G04020 // AT3G14310 // AT5G46110 // AT3G15150 // AT5G56580 // AT1G54330 // AT5G58530 // AT5G35630 // AT1G18080 // AT3G10500 // AT1G69390 // AT3G28210 // AT2G26730 // AT2G38…
GO:0009058	P	biosynthetic process	447	1052	7962	28397	5.9e-23	8.3e-21	// AT5G06710 // AT2G46210 // AT3G16370 // AT3G55610 // AT1G04730 // AT5G53200 // AT3G27640 // AT4G02980 // AT4G39880 // AT3G11400 // AT4G25890 // AT3G25860 // AT2G02250 // AT4G16720 // AT4G20910 // AT3G06490 // AT3G62020 // AT5G24030 // AT1G15780 // AT5G13180 // AT5G16130 // AT1G07180 // AT5G27420 // AT4G33090 // AT5G62410 // AT2G20980 // AT1G04020 // AT3G14310 // AT5G46110 // AT3G15150 // AT5G14…
GO:0000226	P	microtubule cytoskeleton organization	54	1052	246	28397	6.9e-23	9.5e-21	// AT1G18370 // AT1G02730 // AT5G08370 // AT4G29360 // AT1G31150 // AT5G51600 // AT1G20930 // AT2G16270 // AT5G57440 // AT2G26730 // AT4G21820 // AT4G21270 // AT4G34160 // AT5G15510 // AT4G17000 // AT2G44190 // AT3G15550 // AT4G36180 // AT1G63100 // AT3G23890 // AT1G08560 // AT3G10310 // AT3G25860 // AT4G14330 // AT3G44050 // AT5G49720 // AT3G51290 // AT1G59540 // AT3G59550 // AT2G22670 // AT5G13…
GO:0044237	P	cellular metabolic process	587	1052	11509	28397	8.7e-23	1.2e-20	// AT5G06710 // AT2G46210 // AT3G16370 // AT3G55610 // AT1G04730 // AT5G53200 // AT3G27640 // AT4G02980 // AT4G39880 // AT1G54385 // AT3G11400 // AT4G25890 // AT3G25860 // AT2G02250 // AT5G13870 // AT4G16720 // AT4G20910 // AT3G06490 // AT5G62480 // AT3G62020 // AT5G24030 // AT1G15780 // AT4G25120 // AT5G13180 // AT5G16130 // AT1G07180 // AT5G27420 // AT4G33090 // AT5G62410 // AT2G20980 // AT1G04…
GO:0006342	P	chromatin silencing	52	1052	242	28397	1e-21	1.3e-19	// AT3G10180 // AT4G29360 // AT5G48310 // AT3G63130 // AT5G43810 // AT5G51600 // AT5G13840 // AT1G29630 // AT1G76310 // AT3G51290 // AT4G21820 // AT1G19100 // AT5G48600 // AT2G27230 // AT2G44190 // AT3G15550 // AT5G19290 // AT3G23890 // AT3G10310 // AT1G19850 // AT4G14330 // AT3G44050 // AT2G01630 // AT2G31270 // AT4G20910 // AT1G59540 // AT3G02890 // AT2G07170 // AT1G72250 // AT1G01370 // AT3G20…
GO:0006139	P	nucleobase, nucleoside, nucleotide and nucleic acid metabolic process	305	1052	4798	28397	1.2e-21	1.6e-19	// AT1G67370 // AT5G20570 // AT3G23740 // AT5G06710 // AT2G25910 // AT3G46940 // AT3G19184 // AT3G16500 // AT3G09660 // AT5G43810 // AT3G62870 // AT3G15550 // AT1G04730 // AT1G44900 // AT1G19510 // AT5G53200 // AT3G27640 // AT4G14970 // AT4G19020 // AT4G32730 // AT3G07800 // AT4G02980 // AT1G19100 // AT4G39880 // AT1G54385 // AT4G30220 // AT4G27090 // AT4G27270 // AT5G63400 // AT3G11400 // AT3G23…
GO:0009908	P	flower development	105	1052	948	28397	1.7e-21	2.1e-19	// AT5G11780 // AT3G54660 // AT2G22610 // AT5G43810 // AT2G27880 // AT1G19100 // AT2G27230 // AT5G03870 // AT4G22010 // AT3G23890 // AT5G01890 // AT4G29360 // AT4G20910 // AT3G54560 // AT3G55510 // AT1G75520 // AT1G01370 // AT5G66230 // AT3G28345 // AT2G34780 // AT4G31820 // AT5G24330 // AT1G44900 // AT1G09450 // AT2G38110 // AT5G62410 // AT2G33560 // AT2G33640 // AT2G18330 // AT5G58530 // AT1G44…
GO:0045814	P	negative regulation of gene expression, epigenetic	52	1052	247	28397	2.2e-21	2.8e-19	// AT3G10180 // AT4G29360 // AT5G48310 // AT3G63130 // AT5G43810 // AT5G51600 // AT5G13840 // AT1G29630 // AT1G76310 // AT3G51290 // AT4G21820 // AT1G19100 // AT5G48600 // AT2G27230 // AT2G44190 // AT3G15550 // AT5G19290 // AT3G23890 // AT3G10310 // AT1G19850 // AT4G14330 // AT3G44050 // AT2G01630 // AT2G31270 // AT4G20910 // AT1G59540 // AT3G02890 // AT2G07170 // AT1G72250 // AT1G01370 // AT3G20…
GO:0010564	P	regulation of cell cycle process	41	1052	144	28397	3.5e-21	4.3e-19	// AT5G48600 // AT3G49240 // AT1G44110 // AT5G48310 // AT3G57860 // AT1G20930 // AT5G13840 // AT4G02980 // AT4G21270 // AT1G80370 // AT2G38560 // AT1G03780 // AT2G07690 // AT3G48160 // AT1G02970 // AT2G31270 // AT3G59550 // AT1G59540 // AT5G08020 // AT1G01370 // AT2G32590 // AT2G24490 // AT3G25980 // AT2G34780 // AT2G36200 // AT5G55820 // AT5G67100 // AT5G24330 // AT1G05440 // AT1G09450 // AT1G53…
GO:0003006	P	reproductive developmental process	167	1052	2050	28397	1.4e-20	1.7e-18	// AT5G11780 // AT3G54660 // AT2G22610 // AT3G27960 // AT5G43810 // AT3G55610 // AT5G45780 // AT2G27880 // AT1G19100 // AT2G27230 // AT4G24630 // AT5G03870 // AT4G25120 // AT3G56640 // AT3G23890 // AT5G01890 // AT1G14570 // AT4G29360 // AT4G20910 // AT3G54560 // AT3G55510 // AT5G48890 // AT1G01370 // AT3G55605 // AT3G28345 // AT2G34780 // AT4G31820 // AT2G25600 // AT5G24330 // AT1G44900 // AT3G17…
GO:0022403	P	cell cycle phase	60	1052	352	28397	1.9e-20	2.3e-18	// AT1G67370 // AT3G10180 // AT1G44110 // AT5G48310 // AT5G49110 // AT3G09660 // AT3G57860 // AT1G20930 // AT5G13840 // AT5G20850 // AT1G29630 // AT2G16270 // AT4G14970 // AT1G19100 // AT5G48600 // AT3G54650 // AT5G01630 // AT2G44190 // AT1G79890 // AT5G60110 // AT3G23890 // AT1G08560 // AT4G29170 // AT1G80370 // AT1G05440 // AT1G03780 // AT2G07690 // AT3G44050 // AT1G02970 // AT2G31270 // AT3G51…
GO:0010389	P	regulation of G2/M transition of mitotic cell cycle	30	1052	69	28397	5e-20	5.8e-18	// AT5G48600 // AT1G44110 // AT5G48310 // AT5G51600 // AT1G20930 // AT4G21270 // AT1G80370 // AT1G05440 // AT1G03780 // AT2G07690 // AT1G02970 // AT2G31270 // AT1G59540 // AT5G08020 // AT1G01370 // AT2G32590 // AT2G24490 // AT5G55820 // AT5G24330 // AT1G09450 // AT1G53140 // AT1G50240 // AT1G47230 // AT4G34160 // AT5G62410 // AT3G60840 // AT3G59550 // AT5G02370 // AT5G67100 // AT5G56580
GO:0000003	P	reproduction	177	1052	2272	28397	6.4e-20	7.2e-18	// AT1G67370 // AT3G54660 // AT2G22610 // AT5G11780 // AT5G61980 // AT3G27960 // AT5G43810 // AT3G55610 // AT4G14970 // AT2G27880 // AT1G19100 // AT2G27230 // AT4G24630 // AT5G03870 // AT4G25120 // AT3G56640 // AT3G23890 // AT5G01890 // AT1G14570 // AT4G29360 // AT4G20910 // AT3G54560 // AT3G55510 // AT5G48890 // AT1G01370 // AT3G55605 // AT3G28345 // AT2G34780 // AT4G31820 // AT2G25600 // AT5G24…
GO:0016458	P	gene silencing	67	1052	450	28397	7e-20	7.7e-18	// AT3G10180 // AT4G29360 // AT1G44110 // AT5G48310 // AT3G63130 // AT5G43810 // AT5G51600 // AT5G13840 // AT5G20850 // AT1G29630 // AT1G76310 // AT3G51290 // AT4G21820 // AT1G19100 // AT5G48600 // AT2G27230 // AT5G15510 // AT2G07170 // AT2G44190 // AT3G15550 // AT3G03300 // AT5G19290 // AT5G46280 // AT3G23890 // AT2G40550 // AT3G10310 // AT3G49500 // AT1G19850 // AT1G03780 // AT1G20050 // AT3G44…
GO:0000086	P	G2/M transition of mitotic cell cycle	30	1052	70	28397	7e-20	7.7e-18	// AT5G48600 // AT1G44110 // AT5G48310 // AT5G51600 // AT1G20930 // AT4G21270 // AT1G80370 // AT1G05440 // AT1G03780 // AT2G07690 // AT1G02970 // AT2G31270 // AT1G59540 // AT5G08020 // AT1G01370 // AT2G32590 // AT2G24490 // AT5G55820 // AT5G24330 // AT1G09450 // AT1G53140 // AT1G50240 // AT1G47230 // AT4G34160 // AT5G62410 // AT3G60840 // AT3G59550 // AT5G02370 // AT5G67100 // AT5G56580
GO:0048608	P	reproductive structure development	147	1052	1722	28397	8.8e-20	9.5e-18	// AT5G11780 // AT3G54660 // AT2G22610 // AT5G43810 // AT3G55610 // AT2G27880 // AT1G19100 // AT2G27230 // AT5G03870 // AT4G25120 // AT3G23890 // AT5G01890 // AT1G14570 // AT4G29360 // AT4G20910 // AT3G54560 // AT3G55510 // AT5G48890 // AT1G01370 // AT3G55605 // AT3G28345 // AT2G34780 // AT4G31820 // AT4G24630 // AT5G24330 // AT1G44900 // AT1G02780 // AT1G09450 // AT2G38110 // AT4G34160 // AT5G62…
GO:0022414	P	reproductive process	174	1052	2224	28397	9.4e-20	1e-17	// AT5G11780 // AT3G54660 // AT2G22610 // AT5G61980 // AT3G27960 // AT5G43810 // AT3G55610 // AT5G45780 // AT2G27880 // AT1G19100 // AT2G27230 // AT4G24630 // AT5G03870 // AT4G25120 // AT3G56640 // AT3G23890 // AT5G01890 // AT1G14570 // AT4G29360 // AT4G20910 // AT3G54560 // AT3G55510 // AT5G48890 // AT1G01370 // AT3G55605 // AT3G28345 // AT2G34780 // AT4G31820 // AT2G25600 // AT5G24330 // AT1G44…
GO:0050789	P	regulation of biological process	318	1052	5235	28397	9.8e-20	1e-17	// AT5G62880 // AT5G15230 // AT5G20570 // AT3G54660 // AT1G28570 // AT5G06710 // AT1G67370 // AT2G34930 // AT5G49110 // AT5G08370 // AT3G27960 // AT3G19184 // AT5G22400 // AT3G63130 // AT5G43810 // AT3G15550 // AT1G20930 // AT1G19510 // AT1G02730 // AT5G53200 // AT3G22830 // AT4G14970 // AT4G19020 // AT4G32730 // AT3G62100 // AT5G12180 // AT4G02980 // AT1G19100 // AT1G13750 // AT4G29940 // AT1G75…
GO:0007346	P	regulation of mitotic cell cycle	35	1052	109	28397	1.2e-19	1.2e-17	// AT5G48600 // AT1G44110 // AT5G48310 // AT3G57860 // AT1G47230 // AT1G20930 // AT4G21270 // AT1G80370 // AT1G05440 // AT1G03780 // AT2G07690 // AT1G02970 // AT2G31270 // AT3G59550 // AT1G59540 // AT5G08020 // AT1G01370 // AT2G32590 // AT2G24490 // AT3G25980 // AT5G55820 // AT5G67100 // AT5G24330 // AT1G09450 // AT1G53140 // AT1G50240 // AT4G37650 // AT4G34160 // AT5G62410 // AT3G60840 // AT2G33…
GO:0051329	P	interphase of mitotic cell cycle	30	1052	73	28397	1.8e-19	1.8e-17	// AT5G48600 // AT1G44110 // AT5G48310 // AT5G51600 // AT1G20930 // AT4G21270 // AT1G80370 // AT1G05440 // AT1G03780 // AT2G07690 // AT1G02970 // AT2G31270 // AT1G59540 // AT5G08020 // AT1G01370 // AT2G32590 // AT2G24490 // AT5G55820 // AT5G24330 // AT1G09450 // AT1G53140 // AT1G50240 // AT1G47230 // AT4G34160 // AT5G62410 // AT3G60840 // AT3G59550 // AT5G02370 // AT5G67100 // AT5G56580
GO:0044249	P	cellular biosynthetic process	424	1052	7737	28397	2e-19	2e-17	// AT5G06710 // AT2G46210 // AT3G55610 // AT1G04730 // AT5G53200 // AT3G27640 // AT4G02980 // AT4G39880 // AT3G11400 // AT4G25890 // AT3G25860 // AT2G02250 // AT4G16720 // AT4G20910 // AT3G06490 // AT3G62020 // AT5G24030 // AT1G15780 // AT5G13180 // AT5G16130 // AT1G07180 // AT5G27420 // AT4G33090 // AT5G62410 // AT2G20980 // AT1G04020 // AT3G14310 // AT5G46110 // AT3G15150 // AT5G14510 // AT5G56…
GO:0009791	P	post-embryonic development	171	1052	2188	28397	2.3e-19	2.3e-17	// AT5G11780 // AT3G54660 // AT5G08370 // AT3G63130 // AT5G43810 // AT3G55610 // AT1G76310 // AT2G27880 // AT2G42220 // AT1G19100 // AT2G27230 // AT1G18800 // AT5G03870 // AT4G25120 // AT3G23890 // AT4G34160 // AT5G01890 // AT1G80370 // AT1G14570 // AT4G29360 // AT4G20910 // AT3G54560 // AT3G55510 // AT5G48890 // AT1G01370 // AT3G55605 // AT3G28345 // AT2G34780 // AT4G31820 // AT4G24630 // AT5G24…
GO:0051325	P	interphase	30	1052	74	28397	2.4e-19	2.4e-17	// AT5G48600 // AT1G44110 // AT5G48310 // AT5G51600 // AT1G20930 // AT4G21270 // AT1G80370 // AT1G05440 // AT1G03780 // AT2G07690 // AT1G02970 // AT2G31270 // AT1G59540 // AT5G08020 // AT1G01370 // AT2G32590 // AT2G24490 // AT5G55820 // AT5G24330 // AT1G09450 // AT1G53140 // AT1G50240 // AT1G47230 // AT4G34160 // AT5G62410 // AT3G60840 // AT3G59550 // AT5G02370 // AT5G67100 // AT5G56580
GO:0009909	P	regulation of flower development	58	1052	359	28397	7.9e-19	7.6e-17	// AT5G06590 // AT3G13160 // AT2G18330 // AT5G08370 // AT5G48600 // AT3G49240 // AT1G44110 // AT2G30140 // AT3G54340 // AT3G51290 // AT5G07180 // AT4G21270 // AT1G69770 // AT5G15510 // AT2G07170 // AT5G11780 // AT5G11320 // AT5G46280 // AT3G23890 // AT3G59420 // AT2G38560 // AT1G19850 // AT1G03780 // AT2G07690 // AT5G08020 // AT3G44050 // AT2G31270 // AT4G20910 // AT4G29360 // AT1G59540 // AT3G54…
GO:0048731	P	system development	163	1052	2083	28397	1.7e-18	1.6e-16	// AT5G11780 // AT3G54660 // AT5G65090 // AT2G34780 // AT3G16370 // AT3G63130 // AT5G43810 // AT1G20930 // AT5G53200 // AT2G27880 // AT2G42220 // AT1G19100 // AT1G75820 // AT2G27230 // AT5G03870 // AT4G22010 // AT3G23890 // AT1G48480 // AT4G09510 // AT4G29360 // AT5G49720 // AT4G20910 // AT5G58300 // AT3G55510 // AT1G01370 // AT3G20150 // AT5G66230 // AT3G28345 // AT5G55540 // AT3G25520 // AT4G31…
GO:0048513	P	organ development	163	1052	2083	28397	1.7e-18	1.6e-16	// AT5G11780 // AT3G54660 // AT5G65090 // AT2G34780 // AT3G16370 // AT3G63130 // AT5G43810 // AT1G20930 // AT5G53200 // AT2G27880 // AT2G42220 // AT1G19100 // AT1G75820 // AT2G27230 // AT5G03870 // AT4G22010 // AT3G23890 // AT1G48480 // AT4G09510 // AT4G29360 // AT5G49720 // AT4G20910 // AT5G58300 // AT3G55510 // AT1G01370 // AT3G20150 // AT5G66230 // AT3G28345 // AT5G55540 // AT3G25520 // AT4G31…
GO:0043170	P	macromolecule metabolic process	481	1052	9246	28397	2.1e-18	2e-16	// AT5G06710 // AT3G16370 // AT1G04730 // AT5G53200 // AT3G27640 // AT4G02980 // AT4G39880 // AT1G54385 // AT3G11400 // AT4G25890 // AT2G02250 // AT5G13870 // AT4G16720 // AT1G05460 // AT3G06490 // AT3G62020 // AT4G25120 // AT5G13180 // AT5G16130 // AT4G33090 // AT5G62410 // AT2G20980 // AT1G04020 // AT5G66520 // AT5G07250 // AT3G15150 // AT5G14510 // AT5G56580 // AT1G23080 // AT2G41540 // AT5G35…
GO:0045934	P	negative regulation of nucleobase, nucleoside, nucleotide and nucleic acid metabolic process	61	1052	413	28397	4.7e-18	4.2e-16	// AT5G19650 // AT3G10180 // AT4G29360 // AT5G67100 // AT2G34780 // AT5G48310 // AT3G63130 // AT5G43810 // AT5G51600 // AT5G13840 // AT1G29630 // AT1G76310 // AT3G51290 // AT4G21820 // AT1G19100 // AT5G48600 // AT2G27230 // AT2G44190 // AT3G15550 // AT4G27270 // AT5G19290 // AT3G23890 // AT3G10310 // AT1G19850 // AT1G03780 // AT3G44050 // AT1G02970 // AT2G01630 // AT2G31270 // AT4G20910 // AT1G59…
GO:0051172	P	negative regulation of nitrogen compound metabolic process	61	1052	415	28397	5.7e-18	5.1e-16	// AT5G19650 // AT3G10180 // AT4G29360 // AT5G67100 // AT2G34780 // AT5G48310 // AT3G63130 // AT5G43810 // AT5G51600 // AT5G13840 // AT1G29630 // AT1G76310 // AT3G51290 // AT4G21820 // AT1G19100 // AT5G48600 // AT2G27230 // AT2G44190 // AT3G15550 // AT4G27270 // AT5G19290 // AT3G23890 // AT3G10310 // AT1G19850 // AT1G03780 // AT3G44050 // AT1G02970 // AT2G01630 // AT2G31270 // AT4G20910 // AT1G59…
GO:0010558	P	negative regulation of macromolecule biosynthetic process	61	1052	418	28397	7.8e-18	6.9e-16	// AT5G19650 // AT3G10180 // AT4G29360 // AT5G67100 // AT2G34780 // AT5G48310 // AT3G63130 // AT5G43810 // AT5G51600 // AT5G13840 // AT1G29630 // AT1G76310 // AT3G51290 // AT4G21820 // AT1G19100 // AT5G48600 // AT2G27230 // AT2G44190 // AT3G15550 // AT4G27270 // AT5G19290 // AT3G23890 // AT3G10310 // AT1G19850 // AT1G03780 // AT3G44050 // AT1G02970 // AT2G01630 // AT2G31270 // AT4G20910 // AT1G59…
GO:0009890	P	negative regulation of biosynthetic process	61	1052	425	28397	1.6e-17	1.4e-15	// AT5G19650 // AT3G10180 // AT4G29360 // AT5G67100 // AT2G34780 // AT5G48310 // AT3G63130 // AT5G43810 // AT5G51600 // AT5G13840 // AT1G29630 // AT1G76310 // AT3G51290 // AT4G21820 // AT1G19100 // AT5G48600 // AT2G27230 // AT2G44190 // AT3G15550 // AT4G27270 // AT5G19290 // AT3G23890 // AT3G10310 // AT1G19850 // AT1G03780 // AT3G44050 // AT1G02970 // AT2G01630 // AT2G31270 // AT4G20910 // AT1G59…
GO:0031327	P	negative regulation of cellular biosynthetic process	61	1052	425	28397	1.6e-17	1.4e-15	// AT5G19650 // AT3G10180 // AT4G29360 // AT5G67100 // AT2G34780 // AT5G48310 // AT3G63130 // AT5G43810 // AT5G51600 // AT5G13840 // AT1G29630 // AT1G76310 // AT3G51290 // AT4G21820 // AT1G19100 // AT5G48600 // AT2G27230 // AT2G44190 // AT3G15550 // AT4G27270 // AT5G19290 // AT3G23890 // AT3G10310 // AT1G19850 // AT1G03780 // AT3G44050 // AT1G02970 // AT2G01630 // AT2G31270 // AT4G20910 // AT1G59…
GO:0048580	P	regulation of post-embryonic development	63	1052	459	28397	3.2e-17	2.8e-15	// AT5G06590 // AT3G13160 // AT2G18330 // AT5G08370 // AT5G48600 // AT3G49240 // AT1G44110 // AT2G30140 // AT3G54340 // AT3G51290 // AT5G07180 // AT4G21270 // AT1G08260 // AT1G69770 // AT5G15510 // AT2G07170 // AT5G11780 // AT5G11320 // AT5G46280 // AT3G23890 // AT3G59420 // AT2G38560 // AT1G19850 // AT1G03780 // AT2G07690 // AT5G08020 // AT3G44050 // AT2G31270 // AT4G20910 // AT4G29360 // AT1G59…
GO:0010605	P	negative regulation of macromolecule metabolic process	75	1052	636	28397	6e-17	5e-15	// AT5G19650 // AT3G10180 // AT4G29360 // AT5G67100 // AT1G44110 // AT2G34780 // AT5G48310 // AT3G63130 // AT5G43810 // AT5G51600 // AT5G13840 // AT5G20850 // AT1G29630 // AT1G05440 // AT1G76310 // AT4G20910 // AT4G21820 // AT1G19100 // AT5G48600 // AT2G27230 // AT5G15510 // AT2G07170 // AT2G44190 // AT3G15550 // AT4G27270 // AT5G19290 // AT5G46280 // AT3G23890 // AT1G75150 // AT2G40550 // AT3G10…
GO:0031324	P	negative regulation of cellular metabolic process	61	1052	449	28397	1.6e-16	1.3e-14	// AT5G19650 // AT3G10180 // AT4G29360 // AT5G67100 // AT2G34780 // AT5G48310 // AT3G63130 // AT5G43810 // AT5G51600 // AT5G13840 // AT1G29630 // AT1G76310 // AT3G51290 // AT4G21820 // AT1G19100 // AT5G48600 // AT2G27230 // AT2G44190 // AT3G15550 // AT4G27270 // AT5G19290 // AT3G23890 // AT3G10310 // AT1G19850 // AT1G03780 // AT3G44050 // AT1G02970 // AT2G01630 // AT2G31270 // AT4G20910 // AT1G59…
GO:0009653	P	anatomical structure morphogenesis	141	1052	1783	28397	2.3e-16	1.8e-14	// AT5G11780 // AT5G20570 // AT5G65090 // AT2G34780 // AT3G27960 // AT3G16370 // AT5G43810 // AT1G20930 // AT5G53200 // AT2G42220 // AT4G02980 // AT1G19100 // AT1G75820 // AT2G27230 // AT4G22010 // AT3G56640 // AT1G80370 // AT4G29360 // AT5G49720 // AT4G20910 // AT1G75520 // AT1G01370 // AT5G66230 // AT5G55540 // AT3G25520 // AT2G25600 // AT1G54560 // AT1G44900 // AT4G27290 // AT3G54870 // AT1G09…
GO:0009892	P	negative regulation of metabolic process	75	1052	659	28397	3.4e-16	2.8e-14	// AT5G19650 // AT3G10180 // AT4G29360 // AT5G67100 // AT1G44110 // AT2G34780 // AT5G48310 // AT3G63130 // AT5G43810 // AT5G51600 // AT5G13840 // AT5G20850 // AT1G29630 // AT1G05440 // AT1G76310 // AT4G20910 // AT4G21820 // AT1G19100 // AT5G48600 // AT2G27230 // AT5G15510 // AT2G07170 // AT2G44190 // AT3G15550 // AT4G27270 // AT5G19290 // AT5G46280 // AT3G23890 // AT1G75150 // AT2G40550 // AT3G10…
GO:0010629	P	negative regulation of gene expression	71	1052	611	28397	8.3e-16	6.6e-14	// AT5G19650 // AT3G10180 // AT4G29360 // AT1G44110 // AT5G48310 // AT3G63130 // AT5G43810 // AT5G51600 // AT5G13840 // AT5G20850 // AT1G29630 // AT1G76310 // AT4G20910 // AT4G21820 // AT1G19100 // AT5G48600 // AT2G27230 // AT5G15510 // AT2G07170 // AT2G44190 // AT3G15550 // AT4G27270 // AT5G19290 // AT5G46280 // AT3G23890 // AT1G75150 // AT2G40550 // AT3G10310 // AT3G49500 // AT1G19850 // AT1G03…
GO:0045892	P	negative regulation of transcription, DNA-dependent	56	1052	400	28397	9e-16	6.9e-14	// AT5G19650 // AT3G10180 // AT4G29360 // AT5G48310 // AT3G63130 // AT5G43810 // AT5G51600 // AT5G13840 // AT1G29630 // AT1G76310 // AT3G51290 // AT4G21820 // AT1G19100 // AT5G48600 // AT2G27230 // AT2G44190 // AT3G15550 // AT4G27270 // AT5G19290 // AT3G23890 // AT3G10310 // AT1G19850 // AT4G14330 // AT3G44050 // AT2G01630 // AT2G31270 // AT4G20910 // AT1G59540 // AT3G02890 // AT2G07170 // AT2G22…
GO:0016481	P	negative regulation of transcription	56	1052	400	28397	9e-16	6.9e-14	// AT5G19650 // AT3G10180 // AT4G29360 // AT5G48310 // AT3G63130 // AT5G43810 // AT5G51600 // AT5G13840 // AT1G29630 // AT1G76310 // AT3G51290 // AT4G21820 // AT1G19100 // AT5G48600 // AT2G27230 // AT2G44190 // AT3G15550 // AT4G27270 // AT5G19290 // AT3G23890 // AT3G10310 // AT1G19850 // AT4G14330 // AT3G44050 // AT2G01630 // AT2G31270 // AT4G20910 // AT1G59540 // AT3G02890 // AT2G07170 // AT2G22…
GO:0051253	P	negative regulation of RNA metabolic process	56	1052	400	28397	9e-16	6.9e-14	// AT5G19650 // AT3G10180 // AT4G29360 // AT5G48310 // AT3G63130 // AT5G43810 // AT5G51600 // AT5G13840 // AT1G29630 // AT1G76310 // AT3G51290 // AT4G21820 // AT1G19100 // AT5G48600 // AT2G27230 // AT2G44190 // AT3G15550 // AT4G27270 // AT5G19290 // AT3G23890 // AT3G10310 // AT1G19850 // AT4G14330 // AT3G44050 // AT2G01630 // AT2G31270 // AT4G20910 // AT1G59540 // AT3G02890 // AT2G07170 // AT2G22…
GO:0009059	P	macromolecule biosynthetic process	305	1052	5312	28397	1.6e-15	1.2e-13	// AT5G20570 // AT5G08370 // AT5G06710 // AT3G46940 // AT3G49010 // AT3G16370 // AT3G16500 // AT3G09660 // AT5G43810 // AT3G62870 // AT3G15550 // AT1G20930 // AT1G44900 // AT1G19510 // AT5G53200 // AT3G27640 // AT5G02960 // AT4G32730 // AT5G02610 // AT5G12180 // AT4G02980 // AT1G19100 // AT4G39880 // AT2G27230 // AT3G03050 // AT4G27090 // AT5G03870 // AT4G27270 // AT4G22010 // AT5G19290 // AT3G11…
GO:0044260	P	cellular macromolecule metabolic process	442	1052	8616	28397	2.7e-15	2e-13	// AT5G06710 // AT1G04730 // AT5G53200 // AT3G27640 // AT4G02980 // AT4G39880 // AT1G54385 // AT3G11400 // AT4G25890 // AT2G02250 // AT5G13870 // AT4G16720 // AT4G20910 // AT3G06490 // AT3G62020 // AT4G25120 // AT5G13180 // AT5G16130 // AT4G33090 // AT5G62410 // AT2G20980 // AT1G04020 // AT5G66520 // AT5G46110 // AT3G15150 // AT5G14510 // AT5G56580 // AT4G02930 // AT2G41540 // AT5G35630 // AT1G18…
GO:0043412	P	macromolecule modification	207	1052	3199	28397	6.3e-15	4.7e-13	// AT5G11780 // AT5G20570 // AT1G06450 // AT1G61570 // AT3G63130 // AT3G62870 // AT3G09630 // AT1G20930 // AT1G78530 // AT5G45780 // AT4G19020 // AT5G12180 // AT1G75820 // AT4G30220 // AT5G03870 // AT2G20635 // AT3G23890 // AT5G58610 // AT1G48480 // AT5G01890 // AT5G35100 // AT2G02250 // AT4G29360 // AT4G16720 // AT4G20910 // AT5G58300 // AT3G54560 // AT3G55510 // AT1G01370 // AT3G20150 // AT3G55…
GO:0031047	P	gene silencing by RNA	52	1052	371	28397	9.3e-15	6.9e-13	// AT3G10180 // AT4G29360 // AT3G63130 // AT5G43810 // AT5G13840 // AT5G20850 // AT1G29630 // AT1G76310 // AT3G51290 // AT4G21820 // AT1G19100 // AT5G48600 // AT2G27230 // AT3G15550 // AT1G04020 // AT2G07170 // AT2G40550 // AT1G05440 // AT3G49500 // AT1G19850 // AT4G14330 // AT1G20050 // AT3G44050 // AT1G02970 // AT2G01630 // AT1G05460 // AT1G59540 // AT3G02890 // AT5G08020 // AT1G72250 // AT1G01…
GO:0043687	P	post-translational protein modification	151	1052	2075	28397	1.2e-14	8.9e-13	// AT5G11780 // AT5G20570 // AT3G63130 // AT1G20930 // AT5G45780 // AT1G76310 // AT1G75820 // AT2G20635 // AT3G23890 // AT1G48480 // AT5G01890 // AT5G35100 // AT4G29360 // AT4G20910 // AT5G58300 // AT2G47110 // AT2G07170 // AT1G01370 // AT3G20150 // AT3G55605 // AT3G23740 // AT2G34780 // AT5G24330 // AT1G44900 // AT3G10310 // AT1G09450 // AT1G18370 // AT4G32830 // AT5G49160 // AT5G62410 // AT1G55…
GO:0044085	P	cellular component biogenesis	119	1052	1480	28397	2.3e-14	1.6e-12	// AT1G67370 // AT5G20570 // AT3G60820 // AT3G16370 // AT3G62870 // AT1G20930 // AT5G02610 // AT4G39880 // AT1G75820 // AT1G54385 // AT3G03050 // AT1G55260 // AT5G63400 // AT3G11400 // AT3G23890 // AT1G80370 // AT4G35350 // AT5G49720 // AT3G62020 // AT1G01370 // AT1G33800 // AT3G25520 // AT5G02560 // AT4G27090 // AT5G24330 // AT1G55520 // AT5G16130 // AT1G02780 // AT1G09450 // AT1G26880 // AT5G59…
GO:0006346	P	methylation-dependent chromatin silencing	29	1052	117	28397	4.6e-14	3.3e-12	// AT5G48600 // AT4G29360 // AT3G63130 // AT5G43810 // AT1G76310 // AT4G21820 // AT4G21270 // AT3G15550 // AT1G05440 // AT1G19850 // AT4G14330 // AT3G44050 // AT2G01630 // AT3G51290 // AT1G59540 // AT3G02890 // AT2G07170 // AT1G72250 // AT1G01370 // AT3G20150 // AT1G69770 // AT2G32590 // AT1G53140 // AT1G50240 // AT5G13000 // AT1G75150 // AT5G62410 // AT1G77720 // AT4G01730
GO:0031048	P	chromatin silencing by small RNA	29	1052	118	28397	5.5e-14	3.9e-12	// AT3G10180 // AT4G29360 // AT3G63130 // AT1G29630 // AT1G76310 // AT4G21820 // AT1G19100 // AT5G48600 // AT3G15550 // AT1G05440 // AT1G19850 // AT4G14330 // AT3G44050 // AT2G01630 // AT3G51290 // AT1G59540 // AT2G07170 // AT1G72250 // AT1G01370 // AT1G69770 // AT2G32590 // AT2G45700 // AT1G53140 // AT1G50240 // AT5G13000 // AT5G62410 // AT1G77720 // AT4G01730 // AT4G21270
GO:0051225	P	spindle assembly	20	1052	45	28397	5.9e-14	4.1e-12	// AT5G24330 // AT3G44050 // AT1G02970 // AT4G21270 // AT2G16270 // AT3G51290 // AT1G59540 // AT1G09450 // AT4G31840 // AT1G50240 // AT2G44190 // AT3G59550 // AT3G60840 // AT1G20930 // AT1G08560 // AT5G13840 // AT5G51600 // AT4G34160 // AT3G23890 // AT1G03780
GO:0000278	P	mitotic cell cycle	45	1052	302	28397	8.8e-14	6.1e-12	// AT3G25980 // AT5G48600 // AT1G44110 // AT5G48310 // AT3G57860 // AT1G47230 // AT1G20930 // AT5G20850 // AT4G21270 // AT3G54650 // AT2G40550 // AT1G80370 // AT1G05440 // AT1G03780 // AT2G07690 // AT3G44050 // AT1G02970 // AT2G31270 // AT3G59550 // AT1G59540 // AT5G08020 // AT1G01370 // AT2G32590 // AT2G24490 // AT2G22610 // AT2G36200 // AT5G55820 // AT5G67100 // AT5G24330 // AT5G67270 // AT4G29…
GO:0007051	P	spindle organization	20	1052	48	28397	1.5e-13	1.1e-11	// AT5G24330 // AT3G44050 // AT1G02970 // AT4G21270 // AT2G16270 // AT3G51290 // AT1G59540 // AT1G09450 // AT4G31840 // AT1G50240 // AT2G44190 // AT3G59550 // AT3G60840 // AT1G20930 // AT1G08560 // AT5G13840 // AT5G51600 // AT4G34160 // AT3G23890 // AT1G03780
GO:0034645	P	cellular macromolecule biosynthetic process	293	1052	5243	28397	2.1e-13	1.4e-11	// AT5G20570 // AT5G08370 // AT5G06710 // AT3G46940 // AT3G49010 // AT3G19184 // AT3G16500 // AT3G09660 // AT5G43810 // AT3G62870 // AT3G15550 // AT1G20930 // AT1G44900 // AT1G19510 // AT5G53200 // AT3G27640 // AT5G02960 // AT4G32730 // AT5G02610 // AT5G12180 // AT4G02980 // AT1G19100 // AT4G39880 // AT2G27230 // AT3G03050 // AT4G27090 // AT5G03870 // AT4G27270 // AT5G19290 // AT3G11400 // AT3G23…
GO:0048646	P	anatomical structure formation involved in morphogenesis	46	1052	331	28397	4.3e-13	2.9e-11	// AT5G11780 // AT1G18370 // AT5G48600 // AT4G13510 // AT5G51600 // AT3G54340 // AT4G21820 // AT2G38120 // AT2G44190 // AT3G15550 // AT1G63100 // AT1G69560 // AT5G60150 // AT3G59420 // AT1G05440 // AT2G33560 // AT4G14330 // AT4G29360 // AT4G20910 // AT1G59540 // AT4G21270 // AT1G26190 // AT1G72250 // AT1G01370 // AT3G23670 // AT5G66230 // AT2G22610 // AT1G18800 // AT5G18700 // AT5G55820 // AT1G54…
GO:0000279	P	M phase	44	1052	306	28397	5e-13	3.3e-11	// AT1G67370 // AT3G10180 // AT5G49110 // AT3G09660 // AT3G57860 // AT1G20930 // AT5G20850 // AT1G29630 // AT2G16270 // AT4G14970 // AT1G19100 // AT5G48600 // AT5G01630 // AT2G44190 // AT1G79890 // AT5G60110 // AT3G23890 // AT1G08560 // AT4G29170 // AT1G03780 // AT3G44050 // AT1G02970 // AT3G51290 // AT1G59540 // AT3G59550 // AT3G54650 // AT1G01370 // AT4G21270 // AT3G25980 // AT2G36200 // AT1G20…
GO:0009886	P	post-embryonic morphogenesis	58	1052	503	28397	5.2e-13	3.4e-11	// AT5G11780 // AT5G48600 // AT4G13510 // AT1G44110 // AT5G43810 // AT3G54340 // AT5G07180 // AT2G42220 // AT5G66230 // AT2G38120 // AT2G02820 // AT2G44190 // AT3G15550 // AT4G36180 // AT1G63100 // AT3G48200 // AT5G01890 // AT4G34160 // AT5G60150 // AT3G59420 // AT1G05440 // AT1G19850 // AT4G14330 // AT5G62710 // AT4G29360 // AT4G20910 // AT1G59540 // AT2G33560 // AT1G26190 // AT1G75520 // AT2G22…
GO:0060255	P	regulation of macromolecule metabolic process	181	1052	2829	28397	1.2e-12	8.1e-11	// AT1G67370 // AT5G06710 // AT3G19184 // AT3G16500 // AT3G63130 // AT5G43810 // AT1G20930 // AT1G19510 // AT5G53200 // AT3G22830 // AT4G14970 // AT4G19020 // AT4G32730 // AT4G02980 // AT1G19100 // AT4G29940 // AT2G27230 // AT4G27270 // AT5G19290 // AT3G23890 // AT4G34160 // AT1G64810 // AT1G80370 // AT4G29360 // AT4G20910 // AT1G44900 // AT3G06490 // AT3G54560 // AT2G07170 // AT5G48890 // AT1G01…
GO:0048519	P	negative regulation of biological process	101	1052	1243	28397	1.4e-12	9.1e-11	// AT5G62880 // AT3G63130 // AT5G43810 // AT1G29630 // AT1G76310 // AT1G19100 // AT2G27230 // AT4G27270 // AT3G23890 // AT4G29360 // AT4G20910 // AT2G07170 // AT5G48890 // AT1G01370 // AT3G20150 // AT2G34780 // AT5G13180 // AT3G10310 // AT2G45700 // AT1G09450 // AT4G32830 // AT4G37650 // AT1G14790 // AT5G62410 // AT1G03780 // AT2G33560 // AT3G15150 // AT3G10180 // AT3G13320 // AT1G44110 // AT5G48…
GO:0050794	P	regulation of cellular process	261	1052	4595	28397	1.5e-12	9.3e-11	// AT5G62880 // AT5G15230 // AT5G20570 // AT3G54660 // AT1G28570 // AT5G06710 // AT1G67370 // AT2G34930 // AT5G49110 // AT2G44190 // AT5G22400 // AT3G63130 // AT5G43810 // AT3G15550 // AT1G20930 // AT1G19510 // AT1G02730 // AT5G53200 // AT3G22830 // AT4G14970 // AT1G76310 // AT4G32730 // AT4G02980 // AT1G19100 // AT4G29940 // AT2G27230 // AT1G78300 // AT5G17680 // AT5G03870 // AT4G27270 // AT5G19…
GO:0019222	P	regulation of metabolic process	197	1052	3186	28397	1.9e-12	1.2e-10	// AT1G67370 // AT1G28570 // AT5G06710 // AT3G19184 // AT3G16500 // AT3G63130 // AT5G43810 // AT1G20930 // AT1G19510 // AT5G53200 // AT3G22830 // AT4G14970 // AT4G19020 // AT4G32730 // AT4G02980 // AT1G19100 // AT4G29940 // AT2G27230 // AT4G27270 // AT5G19290 // AT3G23890 // AT4G34160 // AT1G64810 // AT1G80370 // AT1G02860 // AT4G29360 // AT4G20910 // AT1G44900 // AT3G06490 // AT3G54560 // AT2G07…
GO:0070925	P	organelle assembly	20	1052	57	28397	2e-12	1.3e-10	// AT5G24330 // AT3G44050 // AT1G02970 // AT4G21270 // AT2G16270 // AT3G51290 // AT1G59540 // AT1G09450 // AT4G31840 // AT1G50240 // AT2G44190 // AT3G59550 // AT3G60840 // AT1G20930 // AT1G08560 // AT5G13840 // AT5G51600 // AT4G34160 // AT3G23890 // AT1G03780
GO:0048449	P	floral organ formation	32	1052	174	28397	2.7e-12	1.7e-10	// AT5G11780 // AT5G48600 // AT4G21820 // AT4G21270 // AT1G76740 // AT2G44190 // AT3G15550 // AT1G63100 // AT5G60150 // AT1G05440 // AT4G14330 // AT4G29360 // AT4G20910 // AT1G59540 // AT1G26190 // AT1G72250 // AT1G01370 // AT3G23670 // AT5G66230 // AT2G22610 // AT5G55820 // AT3G54340 // AT1G09450 // AT4G01730 // AT1G49870 // AT5G62410 // AT2G33560 // AT1G77720 // AT5G02370 // AT5G67100 // AT3G12…
GO:0007018	P	microtubule-based movement	21	1052	69	28397	5.5e-12	3.4e-10	// AT3G19050 // AT3G10310 // AT3G54870 // AT3G10180 // AT3G16060 // AT4G39050 // AT1G18370 // AT5G27550 // AT1G50010 // AT2G47500 // AT1G72250 // AT5G23860 // AT3G20150 // AT4G21270 // AT2G36200 // AT5G12250 // AT5G60930 // AT5G02370 // AT2G37420 // AT4G14330 // AT1G18550
GO:0048645	P	organ formation	33	1052	192	28397	6.2e-12	3.8e-10	// AT5G11780 // AT5G48600 // AT4G21820 // AT4G21270 // AT2G44190 // AT3G15550 // AT1G63100 // AT1G69560 // AT5G60150 // AT1G05440 // AT2G33560 // AT4G14330 // AT4G29360 // AT4G20910 // AT1G59540 // AT1G26190 // AT1G72250 // AT1G01370 // AT3G23670 // AT5G66230 // AT2G22610 // AT5G55820 // AT3G54340 // AT1G09450 // AT4G01730 // AT1G49870 // AT5G62410 // AT1G76740 // AT1G77720 // AT5G02370 // AT5G67…
GO:0019219	P	regulation of nucleobase, nucleoside, nucleotide and nucleic acid metabolic process	161	1052	2496	28397	1.6e-11	9.5e-10	// AT1G67370 // AT5G06710 // AT2G44190 // AT3G16500 // AT3G63130 // AT5G43810 // AT1G20930 // AT1G19510 // AT5G53200 // AT3G22830 // AT4G14970 // AT1G76310 // AT4G32730 // AT4G02980 // AT1G19100 // AT4G29940 // AT2G27230 // AT4G27270 // AT5G19290 // AT3G23890 // AT4G34160 // AT1G80370 // AT2G02820 // AT4G29360 // AT4G20910 // AT1G44900 // AT3G06490 // AT3G54560 // AT2G07170 // AT5G48890 // AT1G01…
GO:0051171	P	regulation of nitrogen compound metabolic process	162	1052	2517	28397	1.6e-11	9.5e-10	// AT1G67370 // AT5G06710 // AT2G44190 // AT3G16500 // AT3G63130 // AT5G43810 // AT1G20930 // AT1G19510 // AT5G53200 // AT3G22830 // AT4G14970 // AT1G76310 // AT4G32730 // AT4G02980 // AT1G19100 // AT4G29940 // AT2G27230 // AT4G27270 // AT5G19290 // AT3G23890 // AT4G34160 // AT1G80370 // AT2G02820 // AT4G29360 // AT4G20910 // AT1G44900 // AT3G06490 // AT3G54560 // AT2G07170 // AT5G48890 // AT1G01…
GO:0031323	P	regulation of cellular metabolic process	181	1052	2928	28397	2e-11	1.2e-09	// AT1G67370 // AT1G28570 // AT5G06710 // AT2G44190 // AT3G16500 // AT3G63130 // AT5G43810 // AT1G20930 // AT1G19510 // AT5G53200 // AT3G22830 // AT4G14970 // AT1G76310 // AT4G32730 // AT4G02980 // AT1G19100 // AT4G29940 // AT2G27230 // AT4G27270 // AT5G19290 // AT3G23890 // AT4G34160 // AT1G80370 // AT1G02860 // AT4G29360 // AT4G20910 // AT1G44900 // AT3G06490 // AT3G54560 // AT2G07170 // AT5G48…
GO:0080090	P	regulation of primary metabolic process	173	1052	2761	28397	2.2e-11	1.3e-09	// AT1G67370 // AT1G28570 // AT5G06710 // AT3G19184 // AT3G16500 // AT3G63130 // AT5G43810 // AT1G20930 // AT1G19510 // AT5G53200 // AT3G22830 // AT4G14970 // AT1G76310 // AT4G32730 // AT4G02980 // AT1G19100 // AT4G29940 // AT2G27230 // AT4G27270 // AT5G19290 // AT3G23890 // AT4G34160 // AT1G80370 // AT2G02820 // AT4G29360 // AT4G20910 // AT1G44900 // AT3G06490 // AT3G54560 // AT2G07170 // AT5G48…
GO:0048523	P	negative regulation of cellular process	72	1052	789	28397	2.5e-11	1.4e-09	// AT5G62880 // AT5G19650 // AT3G25980 // AT3G10180 // AT4G13510 // AT2G36200 // AT5G67100 // AT2G34780 // AT4G32400 // AT3G63130 // AT5G43810 // AT2G44840 // AT5G51600 // AT1G47230 // AT5G13840 // AT1G29630 // AT1G76310 // AT3G51290 // AT4G21820 // AT1G19100 // AT5G48600 // AT2G27230 // AT3G13320 // AT2G44190 // AT3G15550 // AT4G27270 // AT5G19290 // AT3G23890 // AT3G10310 // AT1G19850 // AT1G03…
GO:0010556	P	regulation of macromolecule biosynthetic process	160	1052	2491	28397	2.5e-11	1.4e-09	// AT5G06710 // AT2G44190 // AT3G16500 // AT3G63130 // AT5G43810 // AT1G20930 // AT1G19510 // AT5G53200 // AT3G22830 // AT1G76310 // AT4G32730 // AT4G02980 // AT1G19100 // AT4G29940 // AT2G27230 // AT4G27270 // AT5G19290 // AT3G23890 // AT4G34160 // AT1G80370 // AT2G02820 // AT4G29360 // AT4G20910 // AT1G44900 // AT3G06490 // AT2G07170 // AT5G48890 // AT1G01370 // AT3G20150 // AT3G23740 // AT2G34…
GO:0031326	P	regulation of cellular biosynthetic process	166	1052	2631	28397	3.7e-11	2.1e-09	// AT1G28570 // AT5G06710 // AT2G44190 // AT3G16500 // AT3G63130 // AT5G43810 // AT1G20930 // AT1G19510 // AT5G53200 // AT3G22830 // AT1G76310 // AT4G32730 // AT4G02980 // AT1G19100 // AT4G29940 // AT2G27230 // AT4G27270 // AT5G19290 // AT3G23890 // AT4G34160 // AT1G80370 // AT2G02820 // AT4G29360 // AT4G20910 // AT1G44900 // AT3G06490 // AT2G07170 // AT5G48890 // AT1G01370 // AT3G20150 // AT3G23…
GO:0009889	P	regulation of biosynthetic process	166	1052	2634	28397	4e-11	2.3e-09	// AT1G28570 // AT5G06710 // AT2G44190 // AT3G16500 // AT3G63130 // AT5G43810 // AT1G20930 // AT1G19510 // AT5G53200 // AT3G22830 // AT1G76310 // AT4G32730 // AT4G02980 // AT1G19100 // AT4G29940 // AT2G27230 // AT4G27270 // AT5G19290 // AT3G23890 // AT4G34160 // AT1G80370 // AT2G02820 // AT4G29360 // AT4G20910 // AT1G44900 // AT3G06490 // AT2G07170 // AT5G48890 // AT1G01370 // AT3G20150 // AT3G23…
GO:0019538	P	protein metabolic process	281	1052	5220	28397	4.8e-11	2.7e-09	// AT5G11780 // AT5G20570 // AT3G56340 // AT2G36200 // AT1G78530 // AT3G60820 // AT5G37380 // AT3G63130 // AT5G50920 // AT3G62870 // AT3G09630 // AT1G75640 // AT1G20930 // AT5G56350 // AT5G45780 // AT5G02960 // AT5G02610 // AT5G12180 // AT2G21790 // AT4G39880 // AT1G75820 // AT4G36180 // AT1G11080 // AT1G03910 // AT5G18750 // AT5G03870 // AT5G16590 // AT5G63400 // AT3G11400 // AT3G23890 // AT5G58…
GO:0048453	P	sepal formation	20	1052	72	28397	7e-11	3.9e-09	// AT2G33560 // AT4G21820 // AT4G01730 // AT4G20910 // AT1G09450 // AT1G63100 // AT5G60150 // AT2G44190 // AT1G72250 // AT1G01370 // AT1G49870 // AT5G66230 // AT2G22610 // AT3G15550 // AT1G76740 // AT3G23670 // AT1G05440 // AT5G55820 // AT3G12170 // AT4G14330
GO:0048447	P	sepal morphogenesis	20	1052	72	28397	7e-11	3.9e-09	// AT2G33560 // AT4G21820 // AT4G01730 // AT4G20910 // AT1G09450 // AT1G63100 // AT5G60150 // AT2G44190 // AT1G72250 // AT1G01370 // AT1G49870 // AT5G66230 // AT2G22610 // AT3G15550 // AT1G76740 // AT3G23670 // AT1G05440 // AT5G55820 // AT3G12170 // AT4G14330
GO:0048451	P	petal formation	20	1052	73	28397	8.6e-11	4.7e-09	// AT2G33560 // AT4G21820 // AT4G01730 // AT4G20910 // AT1G09450 // AT1G63100 // AT5G60150 // AT2G44190 // AT1G72250 // AT1G01370 // AT1G49870 // AT5G66230 // AT2G22610 // AT3G15550 // AT1G76740 // AT3G23670 // AT1G05440 // AT5G55820 // AT3G12170 // AT4G14330
GO:0006464	P	protein modification process	170	1052	2773	28397	1.7e-10	9.2e-09	// AT5G11780 // AT5G20570 // AT3G63130 // AT1G20930 // AT5G45780 // AT1G76310 // AT5G12180 // AT1G75820 // AT5G03870 // AT2G20635 // AT3G23890 // AT5G58610 // AT1G48480 // AT5G01890 // AT5G35100 // AT2G02250 // AT4G29360 // AT4G20910 // AT5G58300 // AT2G47110 // AT2G07170 // AT1G01370 // AT3G20150 // AT3G55605 // AT3G23740 // AT2G34780 // AT5G24330 // AT1G44900 // AT1G21740 // AT3G10310 // AT1G09…
GO:0001510	P	RNA methylation	30	1052	185	28397	2e-10	1.1e-08	// AT3G20000 // AT3G62870 // AT1G26910 // AT3G46560 // AT3G04920 // AT2G29530 // AT1G61570 // AT4G30220 // AT2G39460 // AT5G08180 // AT1G26880 // AT3G59540 // AT3G49010 // AT4G16720 // AT3G56070 // AT5G02050 // AT3G53020 // AT5G59850 // AT3G55510 // AT5G50810 // AT3G09630 // AT3G25520 // AT4G27090 // AT4G15000 // AT2G32060 // AT5G16130 // AT1G02780 // AT3G15460 // AT1G54690 // AT5G40770
GO:0048464	P	flower calyx development	20	1052	78	28397	2.3e-10	1.2e-08	// AT2G33560 // AT4G21820 // AT4G01730 // AT4G20910 // AT1G09450 // AT1G63100 // AT5G60150 // AT2G44190 // AT1G72250 // AT1G01370 // AT1G49870 // AT5G66230 // AT2G22610 // AT3G15550 // AT1G76740 // AT3G23670 // AT1G05440 // AT5G55820 // AT3G12170 // AT4G14330
GO:0048442	P	sepal development	20	1052	78	28397	2.3e-10	1.2e-08	// AT2G33560 // AT4G21820 // AT4G01730 // AT4G20910 // AT1G09450 // AT1G63100 // AT5G60150 // AT2G44190 // AT1G72250 // AT1G01370 // AT1G49870 // AT5G66230 // AT2G22610 // AT3G15550 // AT1G76740 // AT3G23670 // AT1G05440 // AT5G55820 // AT3G12170 // AT4G14330
GO:0044267	P	cellular protein metabolic process	258	1052	4775	28397	3e-10	1.6e-08	// AT5G11780 // AT5G20570 // AT3G56340 // AT2G36200 // AT1G78530 // AT3G60820 // AT5G37380 // AT3G63130 // AT5G50920 // AT3G62870 // AT3G09630 // AT5G18750 // AT1G20930 // AT5G56350 // AT5G45780 // AT5G02960 // AT5G02610 // AT5G12180 // AT2G21790 // AT4G39880 // AT1G75820 // AT5G12250 // AT5G03870 // AT5G16590 // AT5G63400 // AT3G11400 // AT3G23890 // AT5G58610 // AT1G48480 // AT5G01890 // AT1G80…
GO:0042023	P	DNA endoreduplication	24	1052	121	28397	3.8e-10	2e-08	// AT5G20570 // AT5G51600 // AT1G20930 // AT4G02980 // AT2G40550 // AT1G80370 // AT1G03780 // AT3G48160 // AT1G02970 // AT1G59540 // AT3G25980 // AT2G34780 // AT5G67100 // AT5G24330 // AT1G20200 // AT1G50240 // AT1G47230 // AT4G34160 // AT1G50490 // AT3G60840 // AT3G59550 // AT5G13840 // AT3G57860 // AT3G15150
GO:0048437	P	floral organ development	58	1052	605	28397	4.2e-10	2.2e-08	// AT5G11780 // AT3G54660 // AT5G58530 // AT5G48600 // AT1G70370 // AT3G56370 // AT2G27880 // AT5G50570 // AT4G21820 // AT4G21270 // AT2G42200 // AT1G63100 // AT2G44190 // AT3G15550 // AT5G03870 // AT4G36180 // AT4G22010 // AT5G01890 // AT4G25640 // AT5G60150 // AT5G07180 // AT1G75330 // AT1G05440 // AT3G49500 // AT1G19850 // AT4G14330 // AT4G29360 // AT4G20910 // AT1G59540 // AT2G33560 // AT1G26…
GO:0048569	P	post-embryonic organ development	58	1052	608	28397	5e-10	2.6e-08	// AT5G11780 // AT3G54660 // AT5G58530 // AT5G48600 // AT1G70370 // AT3G56370 // AT2G27880 // AT5G50570 // AT4G21820 // AT4G21270 // AT2G42200 // AT1G63100 // AT2G44190 // AT3G15550 // AT5G03870 // AT4G36180 // AT4G22010 // AT5G01890 // AT4G25640 // AT5G60150 // AT5G07180 // AT1G75330 // AT1G05440 // AT3G49500 // AT1G19850 // AT4G14330 // AT4G29360 // AT4G20910 // AT1G59540 // AT2G33560 // AT1G26…
GO:0048563	P	post-embryonic organ morphogenesis	33	1052	233	28397	5.7e-10	2.9e-08	// AT5G11780 // AT5G48600 // AT4G21820 // AT4G21270 // AT1G76740 // AT2G44190 // AT3G15550 // AT1G63100 // AT5G60150 // AT1G05440 // AT4G14330 // AT4G29360 // AT4G20910 // AT1G59540 // AT1G26190 // AT1G72250 // AT1G01370 // AT3G23670 // AT5G66230 // AT2G22610 // AT5G55820 // AT3G54340 // AT1G09450 // AT1G19270 // AT4G01730 // AT1G49870 // AT5G62410 // AT2G33560 // AT1G77720 // AT5G02370 // AT5G67…
GO:0048444	P	floral organ morphogenesis	33	1052	233	28397	5.7e-10	2.9e-08	// AT5G11780 // AT5G48600 // AT4G21820 // AT4G21270 // AT1G76740 // AT2G44190 // AT3G15550 // AT1G63100 // AT5G60150 // AT1G05440 // AT4G14330 // AT4G29360 // AT4G20910 // AT1G59540 // AT1G26190 // AT1G72250 // AT1G01370 // AT3G23670 // AT5G66230 // AT2G22610 // AT5G55820 // AT3G54340 // AT1G09450 // AT1G19270 // AT4G01730 // AT1G49870 // AT5G62410 // AT2G33560 // AT1G77720 // AT5G02370 // AT5G67…
GO:0009888	P	tissue development	81	1052	1015	28397	5.9e-10	3e-08	// AT4G00400 // AT3G49240 // AT5G67100 // AT2G34780 // AT5G01090 // AT4G38430 // AT5G46700 // AT5G43810 // AT3G23890 // AT5G12250 // AT4G14770 // AT1G20930 // AT5G53200 // AT3G54340 // AT5G07180 // AT2G26730 // AT4G20140 // AT2G38120 // AT1G09460 // AT1G75820 // AT2G02820 // AT1G18250 // AT3G06035 // AT2G44190 // AT5G01360 // AT5G12330 // AT4G22010 // AT5G01890 // AT4G26270 // AT4G34160 // AT1G48…
GO:0009887	P	organ morphogenesis	59	1052	629	28397	6.3e-10	3.2e-08	// AT5G11780 // AT1G02730 // AT5G08370 // AT5G48600 // AT5G43810 // AT5G53200 // AT3G54340 // AT5G07180 // AT5G66230 // AT2G38120 // AT2G27230 // AT2G44190 // AT3G15550 // AT5G12330 // AT1G63100 // AT1G69560 // AT5G60150 // AT2G40550 // AT1G05440 // AT4G32880 // AT1G19850 // AT4G14330 // AT1G04020 // AT5G62710 // AT4G29360 // AT4G20910 // AT1G59540 // AT1G73360 // AT2G33560 // AT1G26190 // AT2G46…
GO:0071555	P	cell wall organization	58	1052	613	28397	6.6e-10	3.3e-08	// AT5G62880 // AT3G13050 // AT1G22110 // AT3G56370 // AT4G38430 // AT1G30230 // AT5G44070 // AT5G09760 // AT5G01360 // AT1G30690 // AT3G57670 // AT5G25880 // AT5G57560 // AT5G55590 // AT2G26730 // AT2G38120 // AT5G12250 // AT2G34480 // AT1G55260 // AT5G12330 // AT4G22010 // AT3G56640 // AT5G52650 // AT4G32880 // AT1G19850 // AT4G12420 // AT1G70370 // AT5G49720 // AT3G09550 // AT3G56340 // AT1G75…
GO:0071554	P	cell wall organization or biogenesis	78	1052	963	28397	6.7e-10	3.3e-08	// AT2G42580 // AT5G62880 // AT1G02730 // AT3G13050 // AT1G22110 // AT3G56370 // AT3G16370 // AT1G30230 // AT5G44070 // AT5G09760 // AT1G27440 // AT5G12250 // AT5G01360 // AT1G30690 // AT3G57670 // AT5G25880 // AT5G57560 // AT5G55590 // AT2G26730 // AT2G38120 // AT1G09460 // AT3G03050 // AT5G48740 // AT2G34480 // AT1G55260 // AT5G12330 // AT4G22010 // AT3G56640 // AT4G35350 // AT5G52650 // AT3G24…
GO:0040008	P	regulation of growth	38	1052	304	28397	7.3e-10	3.5e-08	// AT4G00400 // AT5G20570 // AT3G56370 // AT4G38430 // AT5G46700 // AT5G09760 // AT3G57860 // AT2G26730 // AT5G12180 // AT1G18250 // AT4G36180 // AT4G22010 // AT5G01890 // AT1G48480 // AT1G80370 // AT4G09510 // AT4G28190 // AT1G70370 // AT1G75500 // AT5G58300 // AT5G13840 // AT3G63530 // AT3G25980 // AT1G16060 // AT1G04680 // AT3G06035 // AT1G44900 // AT5G60690 // AT1G52150 // AT1G20200 // AT4G31…
GO:0010468	P	regulation of gene expression	163	1052	2695	28397	1.1e-09	5.4e-08	// AT5G06710 // AT2G44190 // AT3G16500 // AT3G63130 // AT5G43810 // AT1G19510 // AT5G53200 // AT3G22830 // AT1G76310 // AT4G32730 // AT1G19100 // AT4G29940 // AT2G27230 // AT4G27270 // AT5G19290 // AT3G23890 // AT5G58610 // AT1G64810 // AT2G02820 // AT4G29360 // AT4G20910 // AT1G44900 // AT3G06490 // AT3G54560 // AT2G07170 // AT5G48890 // AT1G01370 // AT3G20150 // AT3G23740 // AT2G34780 // AT5G13…
GO:0048638	P	regulation of developmental growth	35	1052	269	28397	1.3e-09	6.4e-08	// AT4G00400 // AT5G20570 // AT3G56370 // AT4G38430 // AT5G46700 // AT5G09760 // AT3G57860 // AT2G26730 // AT5G12180 // AT1G18250 // AT4G36180 // AT4G22010 // AT5G01890 // AT1G48480 // AT1G80370 // AT4G09510 // AT4G28190 // AT1G70370 // AT1G75500 // AT5G58300 // AT5G13840 // AT3G25980 // AT1G04680 // AT3G06035 // AT1G44900 // AT5G60690 // AT1G52150 // AT1G20200 // AT4G31840 // AT4G14770 // AT4G34…
GO:0048446	P	petal morphogenesis	20	1052	88	28397	1.4e-09	6.8e-08	// AT2G33560 // AT4G21820 // AT4G01730 // AT4G20910 // AT1G09450 // AT1G63100 // AT5G60150 // AT2G44190 // AT1G72250 // AT1G01370 // AT1G49870 // AT5G66230 // AT2G22610 // AT3G15550 // AT1G76740 // AT3G23670 // AT1G05440 // AT5G55820 // AT3G12170 // AT4G14330
GO:0040007	P	growth	76	1052	949	28397	1.8e-09	8.4e-08	// AT2G42580 // AT4G00400 // AT5G20570 // AT3G13050 // AT5G03040 // AT1G22110 // AT3G56370 // AT3G27960 // AT4G38430 // AT5G46700 // AT5G09760 // AT3G57860 // AT4G14770 // AT3G57670 // AT5G25880 // AT4G38210 // AT1G09080 // AT2G26730 // AT4G02980 // AT2G38120 // AT3G25980 // AT1G18250 // AT3G06035 // AT5G12250 // AT4G36180 // AT4G22010 // AT3G56640 // AT5G01890 // AT1G48480 // AT1G80370 // AT5G23…
GO:0048589	P	developmental growth	67	1052	791	28397	2.1e-09	1e-07	// AT4G00400 // AT5G20570 // AT3G13050 // AT5G03040 // AT1G22110 // AT3G56370 // AT3G27960 // AT4G38430 // AT5G46700 // AT5G09760 // AT3G57860 // AT4G14770 // AT5G25880 // AT4G38210 // AT1G09080 // AT2G26730 // AT4G02980 // AT2G38120 // AT3G25980 // AT1G18250 // AT3G06035 // AT5G12250 // AT4G36180 // AT4G22010 // AT3G56640 // AT5G01890 // AT1G48480 // AT1G80370 // AT5G23530 // AT4G09510 // AT4G28…
GO:0010817	P	regulation of hormone levels	47	1052	456	28397	2.4e-09	1.1e-07	// AT1G04610 // AT2G46330 // AT4G17190 // AT3G16370 // AT5G46700 // AT1G27940 // AT2G44650 // AT4G31820 // AT2G26730 // AT2G38120 // AT1G13750 // AT3G53480 // AT2G36800 // AT5G12250 // AT5G01090 // AT4G22010 // AT2G20520 // AT3G25860 // AT2G05990 // AT4G12420 // AT5G49460 // AT5G49720 // AT3G56370 // AT3G51660 // AT5G45480 // AT1G75500 // AT1G31710 // AT3G28345 // AT5G55540 // AT4G33050 // AT1G04…
GO:0010075	P	regulation of meristem growth	27	1052	171	28397	2.6e-09	1.2e-07	// AT4G00400 // AT3G56370 // AT4G38430 // AT5G46700 // AT5G09760 // AT2G26730 // AT1G18250 // AT4G36180 // AT4G22010 // AT5G01890 // AT1G48480 // AT4G09510 // AT4G28190 // AT1G70370 // AT1G75500 // AT5G58300 // AT1G04680 // AT3G06035 // AT1G44900 // AT5G60690 // AT1G52150 // AT4G31840 // AT4G14770 // AT4G34160 // AT2G21050 // AT3G24660 // AT3G15150
GO:0048509	P	regulation of meristem development	31	1052	223	28397	2.8e-09	1.3e-07	// AT4G00400 // AT3G56370 // AT4G38430 // AT5G46700 // AT5G09760 // AT1G20930 // AT2G26730 // AT1G75820 // AT4G34160 // AT1G18250 // AT4G36180 // AT4G22010 // AT5G01890 // AT1G48480 // AT4G09510 // AT4G28190 // AT1G04020 // AT1G70370 // AT1G75500 // AT5G58300 // AT1G04680 // AT3G06035 // AT1G44900 // AT5G60690 // AT1G52150 // AT4G31840 // AT4G14770 // AT2G15570 // AT2G21050 // AT3G24660 // AT3G15…
GO:0048465	P	corolla development	22	1052	117	28397	4.8e-09	2.2e-07	// AT2G27880 // AT4G21820 // AT1G76740 // AT2G44190 // AT3G15550 // AT1G63100 // AT5G60150 // AT1G05440 // AT4G14330 // AT4G20910 // AT3G54340 // AT1G01370 // AT3G23670 // AT5G66230 // AT2G22610 // AT5G55820 // AT1G72250 // AT1G09450 // AT1G49870 // AT2G33560 // AT4G01730 // AT3G12170
GO:0048441	P	petal development	22	1052	117	28397	4.8e-09	2.2e-07	// AT2G27880 // AT4G21820 // AT1G76740 // AT2G44190 // AT3G15550 // AT1G63100 // AT5G60150 // AT1G05440 // AT4G14330 // AT4G20910 // AT3G54340 // AT1G01370 // AT3G23670 // AT5G66230 // AT2G22610 // AT5G55820 // AT1G72250 // AT1G09450 // AT1G49870 // AT2G33560 // AT4G01730 // AT3G12170
GO:0000280	P	nuclear division	21	1052	107	28397	5.5e-09	2.5e-07	// AT5G24330 // AT1G02970 // AT2G33560 // AT5G48600 // AT1G59540 // AT1G09450 // AT1G53140 // AT5G51600 // AT1G50240 // AT2G44190 // AT3G54650 // AT3G25980 // AT3G59550 // AT3G57860 // AT1G20930 // AT3G63130 // AT2G36200 // AT3G60840 // AT3G59420 // AT1G03780 // AT4G34160
GO:0035266	P	meristem growth	27	1052	179	28397	6.3e-09	2.8e-07	// AT4G00400 // AT3G56370 // AT4G38430 // AT5G46700 // AT5G09760 // AT2G26730 // AT1G18250 // AT4G36180 // AT4G22010 // AT5G01890 // AT1G48480 // AT4G09510 // AT4G28190 // AT1G70370 // AT1G75500 // AT5G58300 // AT1G04680 // AT3G06035 // AT1G44900 // AT5G60690 // AT1G52150 // AT4G31840 // AT4G14770 // AT4G34160 // AT2G21050 // AT3G24660 // AT3G15150
GO:0048438	P	floral whorl development	49	1052	510	28397	9e-09	4e-07	// AT3G54660 // AT2G22610 // AT3G56370 // AT5G58530 // AT2G27880 // AT5G50570 // AT4G21820 // AT2G42200 // AT2G44190 // AT3G15550 // AT5G03870 // AT4G36180 // AT1G63100 // AT5G01890 // AT4G25640 // AT5G60150 // AT5G07180 // AT1G75330 // AT1G05440 // AT3G49500 // AT1G19850 // AT4G14330 // AT1G70370 // AT4G20910 // AT1G68780 // AT3G53020 // AT2G33560 // AT1G75520 // AT1G72250 // AT1G01370 // AT3G23…
GO:0016572	P	histone phosphorylation	16	1052	61	28397	1.1e-08	4.9e-07	// AT3G44050 // AT4G02800 // AT5G67270 // AT3G23890 // AT1G59540 // AT1G44110 // AT1G50240 // AT2G44190 // AT4G32830 // AT3G25980 // AT1G69770 // AT5G51600 // AT2G22610 // AT2G31270 // AT1G03780 // AT1G18370
GO:0065008	P	regulation of biological quality	109	1052	1654	28397	1.6e-08	7e-07	// AT5G15230 // AT5G20570 // AT3G54660 // AT1G67370 // AT5G24030 // AT3G27960 // AT3G16370 // AT5G43810 // AT4G14970 // AT4G02980 // AT4G25120 // AT1G13750 // AT5G03870 // AT4G22010 // AT3G56640 // AT1G80370 // AT3G25860 // AT5G49720 // AT4G20910 // AT3G28345 // AT5G55540 // AT4G31820 // AT2G25600 // AT3G54870 // AT4G33090 // AT3G29360 // AT1G50490 // AT1G20050 // AT3G03220 // AT3G15150 // AT5G01…
GO:0010073	P	meristem maintenance	34	1052	286	28397	1.8e-08	7.7e-07	// AT4G00400 // AT2G34780 // AT4G38430 // AT5G46700 // AT5G09760 // AT2G26730 // AT2G27230 // AT1G18250 // AT4G36180 // AT4G22010 // AT5G01890 // AT1G48480 // AT4G09510 // AT1G19850 // AT1G70370 // AT3G56370 // AT1G75500 // AT5G58300 // AT3G55510 // AT5G55540 // AT1G04680 // AT3G06035 // AT1G44900 // AT5G60690 // AT1G52150 // AT3G03300 // AT2G21050 // AT5G43810 // AT4G14770 // AT4G28190 // AT4G34…
GO:0048285	P	organelle fission	23	1052	139	28397	1.8e-08	7.9e-07	// AT5G48600 // AT1G69390 // AT3G63130 // AT5G51600 // AT1G20930 // AT2G44190 // AT3G60840 // AT3G59420 // AT1G03780 // AT1G02970 // AT3G59550 // AT1G59540 // AT3G54650 // AT3G25980 // AT2G36200 // AT5G24330 // AT1G09450 // AT1G53140 // AT1G50240 // AT4G34160 // AT5G55280 // AT2G33560 // AT3G57860
GO:0048507	P	meristem development	47	1052	498	28397	3e-08	1.3e-06	// AT4G00400 // AT3G49240 // AT2G34780 // AT4G38430 // AT5G46700 // AT5G43810 // AT1G20930 // AT5G07180 // AT2G26730 // AT1G75820 // AT2G27230 // AT1G18250 // AT5G01360 // AT4G09510 // AT4G36180 // AT4G22010 // AT5G01890 // AT4G34160 // AT1G48480 // AT3G59420 // AT2G38560 // AT4G32880 // AT1G19850 // AT1G04020 // AT1G70370 // AT3G56370 // AT4G20910 // AT1G75500 // AT5G58300 // AT3G55510 // AT3G54…
GO:0060918	P	auxin transport	19	1052	100	28397	4.6e-08	2e-06	// AT2G26730 // AT2G38120 // AT1G78570 // AT1G70370 // AT3G16370 // AT5G01090 // AT3G53480 // AT3G56370 // AT4G33090 // AT1G27940 // AT4G38430 // AT5G46700 // AT1G75500 // AT3G28345 // AT5G55540 // AT1G04680 // AT4G31820 // AT2G36910 // AT1G23080
GO:0071669	P	plant-type cell wall organization or biogenesis	45	1052	473	28397	4.7e-08	2e-06	// AT2G42580 // AT5G62880 // AT1G02730 // AT3G13050 // AT1G22110 // AT3G56370 // AT3G16370 // AT1G30230 // AT1G27440 // AT5G01360 // AT1G30690 // AT5G25880 // AT5G57560 // AT2G26730 // AT3G03050 // AT2G34480 // AT1G55260 // AT3G56640 // AT5G52650 // AT1G54790 // AT1G70370 // AT5G49720 // AT3G09550 // AT3G56340 // AT1G75500 // AT5G59850 // AT3G09630 // AT3G54340 // AT5G65090 // AT3G57670 // AT1G04…
GO:0007389	P	pattern specification process	37	1052	345	28397	4.8e-08	2e-06	// AT2G42580 // AT2G34780 // AT4G38430 // AT5G46700 // AT5G43810 // AT2G26730 // AT2G38120 // AT2G27230 // AT4G36180 // AT1G69560 // AT2G38560 // AT4G32880 // AT5G59340 // AT5G62710 // AT1G70370 // AT3G56370 // AT4G20910 // AT1G75500 // AT1G75520 // AT3G54340 // AT1G19100 // AT5G55540 // AT3G25520 // AT1G04680 // AT3G16370 // AT4G30080 // AT5G60690 // AT1G24590 // AT1G52150 // AT3G03300 // AT2G21…
GO:0009914	P	hormone transport	19	1052	101	28397	5.3e-08	2.2e-06	// AT2G26730 // AT2G38120 // AT1G78570 // AT1G70370 // AT3G16370 // AT5G01090 // AT3G53480 // AT3G56370 // AT4G33090 // AT1G27940 // AT4G38430 // AT5G46700 // AT1G75500 // AT3G28345 // AT5G55540 // AT1G04680 // AT4G31820 // AT2G36910 // AT1G23080
GO:0016126	P	sterol biosynthetic process	24	1052	165	28397	8e-08	3.3e-06	// AT1G30690 // AT1G67730 // AT2G26730 // AT5G12250 // AT4G22010 // AT5G48810 // AT5G04220 // AT1G05440 // AT3G25860 // AT2G05990 // AT5G49460 // AT1G08560 // AT4G17190 // AT5G54160 // AT1G24470 // AT5G13710 // AT3G22960 // AT4G08950 // AT5G16590 // AT1G20050 // AT5G50160 // AT1G78950 // AT1G76160 // AT5G15350
GO:0007167	P	enzyme linked receptor protein signaling pathway	21	1052	130	28397	1.1e-07	4.4e-06	// AT1G67510 // AT2G26730 // AT4G20140 // AT3G56370 // AT5G16590 // AT1G75820 // AT3G51740 // AT1G35710 // AT5G58300 // AT3G57830 // AT2G36570 // AT1G48480 // AT5G01890 // AT1G75640 // AT5G53890 // AT3G24660 // AT4G36180 // AT1G63430 // AT5G45780 // AT1G10850 // AT3G47570
[truncated: 187 more rows]

## Sheet: D
GO_acc	term_type	Term	queryitem	querytotal	bgitem	bgtotal	pvalue	FDR	entries
[truncated: 48 more rows]
